# Supplementary material for: The liver microenvironment orchestrates FGL1-mediated immune escape and progression of metastatic colorectal cancer
Source: Nat Commun. 2023 Oct 23;14:6690. doi: 10.1038/s41467-023-42332-0 (PMC10593839; doi:10.1038/s41467-023-42332-0)
Supplement: Supplementary file 3 — Supplementary Data 1 [file 41467_2023_42332_MOESM3_ESM.xlsx]

## Sheet: Sheet1
Supplementary Data 1. FGL1 immunoprecipitation mass spectrum analysis (Top 30 candidate proteins)
Score	Peptide	Sequence	Protein description
		coverage (%)
323.31	10 (9)	37.4	ELAV-like protein 1 OS=Homo sapiens OX=9606 GN=ELAVL1 PE=1 SV=2
323.31	15 (9)	41.4	Heterogeneous nuclear ribonucleoprotein H OS=Homo sapiens OX=9606 GN=HNRNPH1 PE=1 SV=4
323.31	24 (24)	44.6	Nuclear fragile X mental retardation-interacting protein 2 OS=Homo sapiens OX=9606 GN=NUFIP2 PE=1 SV=1
323.31	31 (22)	49.1	Polyadenylate-binding protein 1 OS=Homo sapiens OX=9606 GN=PABPC1 PE=1 SV=2
323.31	42 (42)	50.9	ATP-dependent RNA helicase DDX1 OS=Homo sapiens OX=9606 GN=DDX1 PE=1 SV=2
323.31	24 (24)	49.3	OTU domain-containing protein 1 OS=Homo sapiens OX=9606 GN=OTUD1 PE=1 SV=1
323.31	27 (26)	40.8	ATP-dependent RNA helicase DDX3X OS=Homo sapiens OX=9606 GN=DDX3X PE=1 SV=3; ATP-dependent RNA helicase DDX3Y OS=Homo sapiens OX=9606 GN=DDX3Y PE=1 SV=2
311.22	27 (27)	51.5	RNA-splicing ligase RtcB homolog OS=Homo sapiens OX=9606 GN=RTCB PE=1 SV=1
309.1	14 (10)	31.3	Protein FAM98A OS=Homo sapiens OX=9606 GN=FAM98A PE=1 SV=2
295.34	19 (19)	20.7	Hornerin OS=Homo sapiens OX=9606 GN=HRNR PE=1 SV=2
273.04	16 (16)	41.6	Probable ATP-dependent RNA helicase DDX6 OS=Homo sapiens OX=9606 GN=DDX6 PE=1 SV=2
257.16	19 (16)	27.2	Heat shock cognate 71 kDa protein OS=Homo sapiens OX=9606 GN=HSPA8 PE=1 SV=1
255.73	30 (23)	19.3	Myosin-9 OS=Homo sapiens OX=9606 GN=MYH9 PE=1 SV=4
255.59	21 (20)	36.8	Splicing factor, proline- and glutamine-rich OS=Homo sapiens OX=9606 GN=SFPQ PE=1 SV=2
248.27	23 (19)	44.1	Fragile X mental retardation syndrome-related protein 2 OS=Homo sapiens OX=9606 GN=FXR2 PE=1 SV=2
246.02	24 (23)	26.7	Ataxin-2-like protein OS=Homo sapiens OX=9606 GN=ATXN2L PE=1 SV=2
242.19	22 (20)	41.9	Insulin-like growth factor 2 mRNA-binding protein 1 OS=Homo sapiens OX=9606 GN=IGF2BP1 PE=1 SV=2
237.11	10 (10)	24.2	Heterogeneous nuclear ribonucleoprotein D0 OS=Homo sapiens OX=9606 GN=HNRNPD PE=1 SV=1
234.46	21 (21)	22.9	Heterogeneous nuclear ribonucleoprotein U OS=Homo sapiens OX=9606 GN=HNRNPU PE=1 SV=6
229.17	14 (14)	13.6	ATP-dependent RNA helicase A OS=Homo sapiens OX=9606 GN=DHX9 PE=1 SV=4
219.67	18 (18)	55.5	Heterogeneous nuclear ribonucleoproteins A2/B1 OS=Homo sapiens OX=9606 GN=HNRNPA2B1 PE=1 SV=2
208.15	10 (10)	12.1	Helicase MOV-10 OS=Homo sapiens OX=9606 GN=MOV10 PE=1 SV=2
202.18	29 (18)	40.2	Polyadenylate-binding protein 4 OS=Homo sapiens OX=9606 GN=PABPC4 PE=1 SV=1
192.27	22 (19)	44.1	Fragile X mental retardation syndrome-related protein 1 OS=Homo sapiens OX=9606 GN=FXR1 PE=1 SV=3
191.27	16 (16)	31.5	Heterogeneous nuclear ribonucleoprotein K OS=Homo sapiens OX=9606 GN=HNRNPK PE=1 SV=1
186.78	20 (19)	50.5	Non-POU domain-containing octamer-binding protein OS=Homo sapiens OX=9606 GN=NONO PE=1 SV=4
185.77	23 (14)	35.4	Probable ATP-dependent RNA helicase DDX17 OS=Homo sapiens OX=9606 GN=DDX17 PE=1 SV=2
183.67	16 (14)	48.3	Ras GTPase-activating protein-binding protein 1 OS=Homo sapiens OX=9606 GN=G3BP1 PE=1 SV=1
182.99	18 (14)	21.5	Interleukin enhancer-binding factor 3 OS=Homo sapiens OX=9606 GN=ILF3 PE=1 SV=3
167.74	3 (3)	8.3	Importin subunit alpha-1 OS=Homo sapiens OX=9606 GN=KPNA2 PE=1 SV=1
