# Supplementary material for: The liver microenvironment orchestrates FGL1-mediated immune escape and progression of metastatic colorectal cancer
Source: Nat Commun. 2023 Oct 23;14:6690. doi: 10.1038/s41467-023-42332-0 (PMC10593839; doi:10.1038/s41467-023-42332-0)
Supplement: Supplementary file 4 — Supplementary Data 3 [file 41467_2023_42332_MOESM4_ESM.xlsx]

## Sheet: Sheet1
Supplementary Data 3. Key resources table.
Reagent or Resource	Source	Identifier	Dilution
Antibodies
Anti-human FGL1 antibody	Abcam	Cat# ab170922	IB, 1:1000, IHC, 1:200
Anti-mouse FGL1 antibody	Novus	Cat# NBP2-16486	IB, 1:1000
Anti-mouse FGL1 antibody	Proteintech	Cat# 16000-1-AP	IHC, 1:200
Anti-mouse Nectin 2 antibody	Abcam	Cat# ab135246	IB, 1:1000
Anti-mouse HMGB1 antibody	Abcam	Cat# ab79823	IB, 1:1000
Anti-mouse Gal-9 antibody	Abcam	Cat# ab275877	IB, 1:1000
Anti-mouse PD-L1 antibody	Abcam	Cat# ab213480	IB, 1:1000
Anti-mouse PD-L2 antibody	Abcam	Cat# ab21107	IB, 1:1000
Anti-mouse VISTA antibody	CST	Cat# 54979	IB, 1:1000
Anti-NF-κB p65 antibody	CST	Cat# 8242S	IB, 1:1000, ChIP, 5 μg
Anti-Phospho-NF-κB p65 (Ser536)	CST	Cat# 3033S	IB, 1:1000
Anti-human LC3B antibody	Novus	Cat# NB100-2220	IF, 1:100
Anti-HA-Tag antibody	DIA-AN	Cat# 2063	IB, 1:1000
Anti-Flag-Tag antibody	DIA-AN	Cat# 2064	IB, 1:1000, IF, 1:100, IP, 5 μg
Anti-Myc-Tag antibody	DIA-AN	Cat# 2097	IB, 1:1000, IP, 5 μg
Anti-GST-Tag antibody	CST	Cat# 2624S	IB, 1:1000
Anti-human OTUD1 antibody	Abcam	Cat# ab122481	IB, 1:1000, IHC, 1:200
Anti-mouse OTUD1 antibody	MyBiosource	Cat# MBS3218844	IB, 1:1000
Anti-Ubiquitin antibody	CST	Cat# 3936S	IB, 1:1000
Anti-β-Actin antibody	CST	Cat# 4970S	IB, 1:1000
Anti-α-Tubulin antibody	CST	Cat# 2125S	IB, 1:1000
Anti-mouse IgG antibody	CST	Cat# 7076S	IB, 1:5000
Anti-rabbit IgG antibody	CST	Cat# 7074S	IB, 1:5000
Normal rabbit IgG	CST	Cat# 2729S	ChIP, 5 μg
Normal mouse IgG	Santa Cruz	Cat# sc-2025	IP, 5 μg
Anti-human CD68 antibody	ZSGB-Bio	Cat# ZM-0060	IHC, working solution
Anti-human CD4 antibody	ZSGB-Bio	Cat# ZA-0519	IHC, working solution
Anti-human CD8 antibody	ZSGB-Bio	Cat# ZA-0508	IHC, working solution
Brilliant Violet 421 anti-human CD206 antibody	Biolegend	Cat# 321125	FC, 1:100
PerCP/Cyanine5.5 anti-mouse CD45 antibody	Biolegend	Cat# 103132	FC, 1:100
Brilliant Violet 785 anti-mouse CD3 antibody	Biolegend	Cat# 100232	FC, 1:100
FITC anti-mouse CD4 antibody	Biolegend	Cat# 100509	FC, 1:100
Alexa Fluor® 700 anti-mouse CD8 antibody	Biolegend	Cat# 100730	FC, 1:100
PE anti-mouse IFN-γ antibody	Biolegend	Cat# 505808	FC, 1:100
Brilliant Violet 605™ anti-mouse Ki67 antibody	Biolegend	Cat# 652413	FC, 1:100
PE anti-mouse F4/80 antibody	Biolegend	Cat# 123110	FC, 1:100
PE/Cyanine7 anti-mouse CD11b antibody	Biolegend	Cat# 101216	FC, 1:100
Alexa Fluor® 647 anti-mouse CD206 antibody	Biolegend	Cat# 141712	FC, 1:100
Brilliant Violet 605™ anti-mouse PD-1 antibody	Biolegend	Cat# 135220	FC, 1:100
PE/Cyanine7 anti-mouse TIM3 antibody	Biolegend	Cat# 119716	FC, 1:100
PE anti-mouse LAG-3 antibody	Biolegend	Cat# 125208	FC, 1:100
Brilliant Violet 421™ anti-mouse CD25 antibody	Biolegend	Cat# 102043	FC, 1:100
Alexa Fluor® 647 anti-mouse Foxp3 antibody	Biolegend	Cat# 320014	FC, 1:100
PE anti-mouse CD152 antibody	Biolegend	Cat# 106306	FC, 1:100
Zombie Aqua	Biolegend	Cat# 423102	FC, 1:500
Anti-mouse CD3ε antibody, functional grade	Biolegend	Cat# 100340	Activ, 2.5 μg/mL
Anti-mouse CD28 antibody, functional grade	Biolegend	Cat# 102116	Activ, 1.25 μg/mL
Anti-mouse IL-1 beta antibody	Thermo Scientific	Cat# 14-7012-81	Neu, 1:200
Anti-mouse LAG-3 antibody	BioXcell	Cat# BP0174	Neu, 1:200
Anti-mouse TNFα antibody	Biolegend	Cat# 506111	Neu, 1:200
Anti-mouse CSF1R antibody	BioXcell	Cat# BE0213	Neu, 400 μg
Rat IgG2a isotype control	BioXcell	Cat# BE0089	Neu, 400 μg
Anti-mouse PD-1 antibody	Junshi Biosciences	N/A	Neu, 150 μg
Mouse IgG1 isotype control	Junshi Biosciences	N/A	Neu, 150 μg
Chemicals, peptides, and recombinant proteins
RPMI Medium 1640 basic (1X)	Gibco	Cat# C11875500BT
Dulbecco's Modified Eagle Medium (DMEM)	Gibco	Cat# C11995500BT
William's E Medium	Gibco	Cat# 12551032
Fetal bovine serum	Wisent Inc	Cat# 086-150
Penicillin-Streptomycin	Gibco	Cat# 15140163
GlutaMAX Supplement (100X)	Gibco	Cat# 35050061
Insulin-Transferrin-Selenium-Ethanolamine (ITS -X) (100X)	Gibco	Cat# 51500056
Amphotericin B	Gibco	Cat# 15290026
Dexamethasone	Sigma Aldrich	Cat# D4902
PMSF	Roche	Cat# 10837091001
Lipofectamine 3000 reagent	Thermo Scientific	Cat# L3000015
Trizol reagent	Thermo Scientific	Cat# 15596018
Polybrene	MedChemExpress	Cat# HY-112735
Puromycin	Solarbio	Cat# P8230
Triton X-100	Sigma Aldrich	Cat# C111549
MG132	Selleck Chemicals	Cat# S2619
Bafilomycin A1	Selleck Chemicals	Cat# S1413
CHX	Selleck Chemicals	Cat# S7418
Rapamycin	Selleck Chemicals	Cat# S1039
LY294002	Selleck Chemicals	Cat# S1105
AZD6244	Selleck Chemicals	Cat# S1008
BAY 11-7082	Selleck Chemicals	Cat# S2913
IWR-1 endo	Selleck Chemicals	Cat# S7086
Benzethonium chloride	Selleck Chemicals	Cat# S4162
D-Luciferin Potassium	Goldbio	Cat# 115144-35-9
MTS	Promega	Cat# G3581
Earle's Balanced Salt Solution (EBSS)	Gibco	Cat# 14155063
β-mercaptoethanol	Sigma Aldrich	Cat# M3148
Collagenase, Type IV	Sigma Aldrich	Cat# 17104019
Ambion DNase I	Thermo Scientific	Cat# AM2222
Red Blood Cell Lysis Buffer	Biosharp	Cat# BL503B
Red Blood Cell Lysing Buffer Hybri-Max	Sigma Aldrich	Cat# R7757
T-Select H-2Kb OVA Tetramer	MBL	Cat# TS-5001-1C
Protein Ladder	Thermo Scientific	Cat# 26616
Recombinant Murine IL-2	PeproTech	Cat# 212-12
Recombinant Murine IL-4	PeproTech	Cat# 214-14
Recombinant Murine TNFα	PeproTech	Cat# 315-01A
Recombinant Murine IFN-γ	PeproTech	Cat# 315-05
Recombinant Murine VEGF	PeproTech	Cat# AF-450-32
Recombinant Murine EGF	PeproTech	Cat# 315-09
Recombinant Murine IL-1β	PeproTech	Cat# 211-11B
Recombinant Murine IL-12	PeproTech	Cat# 210-12
Recombinant Human FGL1 protein	ABclonal	Cat# RP01268LQ
Recombinant Human LAG-3 protein	ABclonal	Cat# RP02055
Recombinant GST protein	GeneCreate Biological Engineering Co.	N/A
Recombinant His-OTUD1	GeneCreate Biological Engineering Co.	N/A
Recombinant GST-FGL1	GeneCreate Biological Engineering Co.	N/A
Critical commercial assays
Mouse FGL1 ELISA Kit	Fine Test	Cat# EM6911
Percoll density gradient media	Cytiva	Cat# 17089109
Tumor Dissociation Kit, mouse	Miltenyi Biotec	Cat# 130-096-730
Cell Stimulation Cocktail (plus protein transport inhibitors) (500X)	Thermo Scientific	Cat# 00-4975-03
Foxp3 / Transcription Factor Staining Buffer Set	Thermo Scientific	Cat# 00-5523-00
Mouse IFN-γValukine ELISA Kit	R&D	Cat# VAL607
Human FGL1 ELISA Kit	Elabscience	Cat# E-EL-H1667c
Anti-F4/80 MicroBeads UltraPure, mouse	Miltenyi Biotec	Cat# 130-110-443
EasySep Human CD14 Positive Selection Kit II	StemCell Technologies	Cat# 17858
Prime Script RT reagent Kit (Perfect Real Time)	Takara	Cat# RR037A
GoTaq qPCR Master Mix Kit	Promega	Cat# A6002
BCA assay kit	Thermo Scientific	Cat# 23227
Protein A/G Magnetic Beads	MedChemExpress	Cat# HY-K0202
ProLong Gold Antifade Mountant with DAPI	Thermo Scientific	Cat# P36931
Glutathione Sepharose 4B beads	GE Healthcare	Cat# 17-0756-01
Dual-Luciferase Reporter Assay System	Promega	Cat# E1960
MAGnify Chromatin Immunoprecipitation System	Thermo Scientific	Cat# 492024
Software and algorithms
Image J 1.8.0	https://imagej.nih.gov/ij	N/A
FlowJo 10	https://www.flowjo.com/	N/A
Graphpad Prism 9	https://www.graphpad.com	N/A
	/scientificsoftware/
	prism/
ImageLab	https://www.bio-rad.com/	N/A
CytExpert	https://www.mybeckman.cn/	N/A
