# Supplementary material for: The liver microenvironment orchestrates FGL1-mediated immune escape and progression of metastatic colorectal cancer
Source: Nat Commun. 2023 Oct 23;14:6690. doi: 10.1038/s41467-023-42332-0 (PMC10593839; doi:10.1038/s41467-023-42332-0)
Supplement: Supplementary file 5 — Supplementary Data 2 [file 41467_2023_42332_MOESM5_ESM.xlsx]

## Sheet: Sheet1
Supplementary Data 2. List of oligonucleotides and primers used in this study.
qPCR primers
human FGL1 forward	CTACAGCGGCCCCTACACG
human FGL1 reverse	GCAGAAACGAAAGCCCAAC
human OTUD1 forward	GACGAGAAGCTGGCCCTATAC
human OTUD1 reverse	TGGAATGATGTGGAATCGGTACT
human ACTB forward	TGGATCAGCAAGCAGGAGTA
human ACTB reverse	TCGGCCACATTGTGAACTTT
human NOS2 forward	TTCAGTATCACAACCTCAGCAAG
human NOS2 reverse	TGGACCTGCAAGTTAAAATCCC
human IL-12 forward	CCTTGCACTTCTGAAGAGATTGA
human IL-12 reverse	ACAGGGCCATCATAAAAGAGGT
human CD163 forward	TTTGTCAACTTGAGTCCCTTCAC
human CD163 reverse	TCCCGCTACACTTGTTTTCAC
human ARG-1 forward	GTGGAAACTTGCATGGACAAC
human ARG-1 reverse	AATCCTGGCACATCGGGAATC
human CD206 forward	TCCGGGTGCTGTTCTCCTA
human CD206 reverse	CCAGTCTGTTTTTGATGGCACT
mouse FGL1 forward	CCCTGTCAGGAACTTTTCATCC
mouse FGL1 reverse	CGGTAGTAAACACCGTTCAGGT
mouse OTUD1 forward	CAGAGAAACAAGTACCGATTCCA
mouse OTUD1 reverse	TCTGGTCCCCGTACACAGTC
mouse ACTB forward	GGCTGTATTCCCCTCCATCG
mouse ACTB reverse	CCAGTTGGTAACAATGCCATGT
mouse NOS2 forward	GTTCTCAGCCCAACAATACAAGA
mouse NOS2 reverse	GTGGACGGGTCGATGTCAC
mouse IL-12 forward	TGGTTTGCCATCGTTTTGCTG
mouse IL-12 reverse	ACAGGTGAGGTTCACTGTTTCT
mouse CD163 forward	ATGGGTGGACACAGAATGGTT
mouse CD163 reverse	CAGGAGCGTTAGTGACAGCAG
mouse ARG-1 forward	CTCCAAGCCAAAGTCCTTAGAG
mouse ARG-1 reverse	AGGAGCTGTCATTAGGGACATC
mouse CD206 forward	CTCTGTTCAGCTATTGGACGC
mouse CD206 reverse	CGGAATTTCTGGGATTCAGCTTC
ChIP PCR primers for OTUD1 promotor
human OTUD1 BS1 forward	GCACCTGTAATCCCTGCCCAAG
human OTUD1 BS1 reverse	CTCCGAAGCTAGAGTGTAGTGGCGCAG
human OTUD1 BS2 forward	ACATCACCTACAGGTTCAGTCTCC
human OTUD1 BS2 reverse	AACCAACTTTGCACCTCTGACCTA
mouse OTUD1 BS1 forward	CCTTGGAGTTGGGTTTCCTGA
mouse OTUD1 BS1 reverse	AAGGAATGGATTGGGGACCA
mouse OTUD1 BS2 forward	AGGCAAAAGCTACTGTTACTGC
mouse OTUD1 BS2 reverse	CTTCCTCTGCAACGGAAAGC
Sequences of shRNA/AAV-shRNA
human shp65 #1	5’ GCAGGCTATCAGTCAGCGCAT 3’
human shp65 #2	5’ GCAGGCTATCAGTCAGCGCAT 3’
human shOTUD1 #1	5’ CGGACACTATGATGCTGTA 3’
human shOTUD1 #2	5’ ACGAGAAGCTGGCCCTATA 3’
mouse sh/AAV-shFGL1 #1	5’ GCGAATACTGGCTGGGTAA 3’
mouse sh/AAV-shFGL1 #2	5’ CCTTGAAATCTGTGGTTAT 3’
mouse shp65 #1	5’ GCCATATAGCCTTACTATCAA 3’
mouse shp65 #2	5’ CCAGGAACAGTTCGAATCTCC 3’
mouse shOTUD1 #1	5’ GCAGAGAAACAAGTACCGATT 3’
mouse shOTUD1 #2	5’ GGAGTTTATTATCGCTGCTGC 3’
