# Supplementary material for: The liver microenvironment orchestrates FGL1-mediated immune escape and progression of metastatic colorectal cancer
Source: Nat Commun. 2023 Oct 23;14:6690. doi: 10.1038/s41467-023-42332-0 (PMC10593839; doi:10.1038/s41467-023-42332-0)
Supplement: Supplementary file 8 — Source Data [file 41467_2023_42332_MOESM8_ESM.xlsx]

## Sheet: Figure 1
	Figure 1B					Figure 1C
						Relative change
							Liver M					Primary T
						Gal-9	0.697637	0.475587	0.676522	0.403537	0.873949	0.827576	0.860478	1.20748	0.920543	1.18392
						Nectin2	1.57776	0.423562	1.90565	1.87049	3.00849	1.74652	1.56498	0.479573	0.652906	0.556025
						VISTA	0.45276	0.160034	0.818605	0.280243	0.954893	0.981161	0.781871	1.11478	1.09186	1.03033
						PD-L2	1.12378	0.923681	0.468359	0.689833	0.786535	0.480145	0.955348	1.17205	1.64634	0.746117
						PD-L1	0.941955	0.82437	0.719466	0.77493	1.00748	0.965483	0.998469	1.05612	1.0072	0.972726
						HMGB1	0.514623	0.640966	0.852808	0.731266	1.04634	1.15026	0.945359	0.955803	0.878713	1.06987
						FGL1	1.88285	1.98736	1.87749	2.68844	4.31609	0.966487	1.10091	0.986013	1.07589	0.870702
						Figure 1G
						Total flux (p s-1)
							shNC					shFGL1#1					shFGL1#2
						MC38	140000000	370000000	300000000	400000000	208000000	5100000	8200000	120000	1400000	2700000	770000	522000	4480000	1000000	5100000
						Hepatocyte	1100000000	450000000	500000000	180000000	448000000	42000000	57000000	15500000	18000000	2080000	1280000	70000000	47000000	93000000	90000000
						Liver weight (g)
							shNC					shFGL1#1					shFGL1#2
						MC38	2.11	2.43	2.57	1.8	1.77	1.07	0.92	0.87	0.97	0.9	0.94	0.85	0.96	1.15	0.9
						Hepatocyte	2.99	3.6	4.1	4.15	3.8	2.25	2.8	2.15	2.88	2.25	2.87	2.62	2.17	1.65	1.48
						Figure 1H
						No. of liver metastases/mouse
							shNC					shFGL1#1					shFGL1#2
						MC38	129	115	94	69	104	62	29	21	14	28	52	25	30	9	20
						Hepatocyte	178	194	209	145	171	80	99	55	104	115	60	89	112	103	124
						Figure 1I
						Plasma FGL1 level (ng/ml)
							shNC					shFGL1#1					shFGL1#2
						MC38	2.9762	3.0871	1.6787	1.5627	2.7843	1.4351	1.6452	1.5352	0.9345	0.993	1.4897	1.4258	1.6481	0.9638	1.19
						Hepatocyte	2.98	3.6759	3.4264	2.8543	2.92543	2.04	1.58	1.657	1.8769	1.8547	1.7513	1.8542	2.086	1.362	1.9574
						Figure 1J
						No. of IFN-γ+ CD8+ T cells/g (*104)
							shNC					shFGL1#1					shFGL1#2
						MC38	0.674615	0.872466	1.54576	2.48727	1.5348	3.95557	3.57273	3.69833	6.36375	5.63016	4.60698	4.27318	6.31286	4.50563	5.19618
						Hepatocyte	2.29531	1.60192	0.676087	0.914651	0.9272	2.82958	3.19	3.36563	3.06589	4.07868	4.14057	2.67455	3.14326	3.12	2.28
						No. of IFN-γ+ CD4+ T cells/g (*104)
							shNC					shFGL1#1					shFGL1#2
						MC38	0.533846	0.473014	1.4278	2.14364	1.8428	2.8441	2.68296	2.60611	6.00857	5.24437	3.12226	2.61	3.6202	4.03375	4.75456
						Hepatocyte	1.83857	1.16055	0.753478	0.955814	1.0152	3.29083	2.67667	3.46359	3.62946	4.04338	4.27585	3.24136	3.34225	3.21813	2.39213

## Sheet: Figure 2
	Figure 2B		CRC				Figure 2D						Figure 2E				Figure 2F				Figure 2I	GC_SYSUCC			GC_SYSUCC			Figure 2J	ESCC_SYSUCC		NPC_SYSUCC
	IHC scores of FGL1						IHC scores of FGL1		GC				Plasma FGL1 (ng/ml)				Plasma FGL1 (ng/ml)				Relative plasma FGL1 level				Relative plasma FGL1 level			Relative plasma FGL1 level			Relative plasma FGL1 level
	Normal (N=167)	Primary T (N=167)		Primary T (N=65)	Liver M (N=65)		Normal (N=243)	Primary T (N=243)		Primary T (N=26)	Liver M (N=26)		Healthy (N=20)	CRC (N=50)	CRLM (N=27)		Healthy (N=20)	GC (N=63)	GCLM (N=7)		TRG	0-1 (N=16)	2-3 (N=14)		Resp (N=13)	Non-resp (N=9)		Resp (N=20)	Non-resp (N=11)		Resp (N=11)	Non-resp (N=41)
	0	1		0	0		2	4		4	5		3.93497	13.4798	18.8836		3.93497	16.1361	21.5088			0.768037	0.909893		0.997267	1.10576		1.09656	1.37148		0.669267	1.32648
	0	1		0	3		2	4		0	5		5.40307	14.3992	25.0173		5.40307	15.9201	20.0203			0.940958	1.22774		0.981895	1.38339		0.525707	1.17952		1.028	1.05728
	0	1		0	6		4	4		3	4		4.89052	16.8435	26.8283		4.89052	17.6376	22.7			0.794676	0.835207		1.06726	1.0346		0.934322	1.08528		0.993349	1.06165
	0	6		3	2		0	0		0	6		4.29166	7.56668	18.6675		4.29166	15.9763	21.6605			1.24344	0.843396		0.894887	1.16347		0.632923	3.15476		1.08142	1.16095
	0	1		2	6		2	2		2	5		4.52163	5.72588	17.707		4.52163	13.3506	29.1826			0.870889	0.975268		0.943543	1.12633		1.051	0.7684		0.949635	1.11362
	0	1		0	5		3	2		3	6		3.31572	23.4641	10.762		3.31572	17.6966	30.3455			0.868126	0.890316		1.06407	1.05984		0.441305	1.74259		1.15305	1.08252
	0	4		2	6		4	0		3	5		7.96347	10.0607	19.8401		7.96347	13.558	29.0294			1.06296	1.71062		0.979014	1.22731		1.05234	0.9225		1.00993	1.32071
	0	3		2	4		0	2		1	4		8.37307	10.0824	20.7587		8.37307	16.4579				0.824332	1.10182		1.05456	1.06196		1.25602	1.05234		1.02786	1.12482
	0	1		0	0		2	4		0	5		5.56802	19.012	19.9341		5.56802	17.3927				1.05407	0.935282		1.10791	1.06938		0.331908	1.02385		1.02692	1.06822
	0	1		0	6		3	5		0	5		5.20937	8.04833	21.784		5.20937	14.9881				0.870889	0.88475		1.06513			0.703	1.62607		1.025	1.30985
	0	0		3	3		4	0		2	5		4.92053	20.1445	16.6483		4.92053	17.422				0.679745	1.76094		0.886788			0.739856	1.6437		1.03556	1.24734
	0	3		0	6		4	2		3	6		4.39168	13.5516	9.82315		4.39168	17.7262				0.998385	1.61875		0.979854			0.37886				1.22913
	0	4		0	3		1	2		3	3		3.67039	14.3014	15.7998		3.67039	18.1623				1.01002	0.84887		0.977815			0.834692				1.14285
	0	3		2	6		3	5		0	5		3.85281	5.72588	26.2394		3.85281	17.8743				0.639416	0.890316					0.610721				1.13157
	0	1		3	2		5	4		5	6		4.60911	9.10031	10.2564		4.60911	17.6966				0.733862						0.658029				1.20584
	0	0		2	3		4	3		4	2		4.63841	1.91912	34.9031		4.63841	8.98499				1.1169						0.978895				1.15988
	0	1		0	0		2	4		2	4		2.49424	2.62854	42.9919		2.49424	11.6492										1.04496				1.09469
	0	1		0	3		3	3		4	4		6.55842	19.2913	30.8694		6.55842	15.864										0.808646				1.04857
	0	0		0	3		4	4		6	3		4.34156	4.1419	47.3911		4.34156	16.6104										0.694535				1.14285
	0	1		0	3		4	4		5	4		5.96088	19.2095	29.8858		5.96088	14.8611										0.655233				1.14965
	0	2		1	1		3	3		1	4			4.47015	20.6745			16.6008														1.25111
	0	1		2	3		3	4		0	2			18.5312	11.1856			16.3914														1.13833
	0	2		3	4		3	3		0	4			9.60877	36.0943			16.7443														1.19312
	0	1		1	0		4	2		0	3			18.1316	27.6743			12.704														1.0958
	0	1		0	0		3	0		5	6			7.17186	5.89262			16.706														1.07701
	0	2		2	3		5	3		3	3			6.93783	16.8954			15.557														1.09469
	1	4		2	2		1	2						19.3459	19.6199			16.3914														1.19835
	0	4		2	2		5	3						8.53856				18.8057														1.14625
	0	1		1	6		4	3						4.99938				18.0528														1.13495
	0	1		0	5		0	0						10.7177				17.5394														1.18003
	1	1		0	0		4	1						5.78132				14.474														1.2285
	1	4		2	2		4	2						18.3988				19.7599														1.21048
	0	2		2	2		2	2						7.38828				19.009														1.11139
	0	1		4	6		2	0						8.99546				16.9752														1.10469
	0	3		0	0		1	2						7.15228				15.1431														1.08252
	0	1		3	4		4	3						13.2177				16.706														1.1576
	0	2		2	4		4	0						12.5353				16.9463														1.2128
	0	1		0	4		2	4						11.1856				15.4093														1.13833
	0	1		2	2		4	3						16.6624				15.2438														1.16444
	0	1		2	3		5	5						21.5508				16.8981														1.05074
	0	0		3	3		4	5						19.7299				16.8019														1.19312
	0	2		4	3		0	4						43.9873				17.0139
	0	0		2	3		6	5						12.9102				15.308
	0	2		4	3		5	2						7.0156				14.8611
	0	0		3	3		6	2						9.0164				14.8158
	0	1		3	4		0	1						14.6693				11.8681
	0	1		3	3		0	2						7.58658				16.6486
	0	1		2	2		5	3						12.3261				8.33121
	1	1		1	6		0	0						14.9165				12.3947
	0	0		0	6		5	3						9.75868				17.5002
	0	1		0	5		5	2										18.1424
	0	1		0	0		0	3										11.8437
	0	1		0	6		0	1										16.4674
	0	3		2	6		6	3										10.6453
	0	5		5	3		0	0										16.2398
	0	3		0	6		1	3										19.7807
	0	1		5	6		5	3										17.0622
	1	1		2	6		5	3										18.1822
	0	4		3	3		3	2										15.659
	0	1		3	5		5	2										16.2493
	0	1		2	3		6	5										17.0525
	0	1		3	2		3	0										16.2115
	0	0		3	3		3	1										18.1125
	0	2		1	2		2	3
	0	0		0	6		3	3
	0	1					5	1
	0	2					4	3
	1	2					3	2
	0	1					3	3
	0	2					3	2
	2	2					3	1
	0	1					3	3
	1	4					4	5
	0	0					3	4
	0	2					3	3
	0	1					3	4
	1	1					4	5
	0	2					3	3
	1	3					0	4
	0	3					0	3
	0	1					4	5
	0	1					4	4
	0	1					0	0
	0	2					0	0
	1	3					4	4
	0	1					1	4
	0	2					4	4
	0	3					2	2
	0	4					2	2
	0	4					4	4
	0	4					1	4
	0	1					0	5
	1	2					4	4
	0	3					3	6
	1	2					3	3
	1	2					1	2
	1	3					4	4
	0	1					3	1
	0	1					3	3
	1	3					0	4
	0	1					5	5
	0	4					3	3
	0	0					3	3
	0	4					0	0
	0	1					0	3
	0	0					0	6
	0	1					2	1
	0	1					1	1
	0	1					1	0
	0	0					4	1
	0	2					0	5
	0	0					4	3
	0	1					3	2
	0	2					3	4
	0	2					2	6
	0	1					4	4
	0	2					3	4
	0	3					3	4
	0	2					2	4
	0	2					0	6
	0	1					0	2
	0	4					4	4
	0	0					2	5
	1	0					4	5
	0	0					4	5
	0	2					0	0
	0	2					4	4
	0	0					4	5
	0	2					1	6
	2	1					2	0
	0	4					4	4
	0	1					4	5
	0	0					0	4
	0	1					0	2
	0	0					2	5
	0	0					0	2
	0	3					0	0
	0	0					0	0
	0	0					4	4
	0	2					0	0
	0	5					0	3
	0	2					0	4
	0	3					0	0
	0	4					0	6
	0	0					3	3
	0	2					4	4
	0	2					0	4
	0	2					2	2
	0	1					2	1
	0	2					2	2
	0	3					0	3
	0	2					0	0
	0	3					3	6
	0	2					5	4
	0	2					2	3
	0	0					0	3
	0	2					1	5
	0	0					0	0
	0	2					2	1
	0	2					3	4
	0	2					4	4
	0	1					0	4
	0	0					1	0
	0	2					2	1
	0	4					2	5
	0	6					0	0
	0	3					0	1
							3	4
							0	0
							0	0
							0	1
							3	4
							0	1
							0	1
							2	2
							0	0
							4	4
							1	4
							2	4
							2	4
							2	4
							3	3
							0	5
							0	6
							0	3
							3	3
							0	5
							0	0
							2	0
							0	2
							1	5
							2	2
							0	0
							2	3
							0	4
							5	4
							0	0
							3	2
							0	2
							0	2
							2	5
							0	2
							0	1
							0	2
							0	3
							3	2
							0	0
							1	3
							4	2
							1	0
							1	4
							2	4
							2	3
							3	4
							1	1
							3	3
							2	0
							2	2
							1	3
							2	5
							0	5
							0	1
							0	0
							0	4
							3	3
							2	0
							2	3
							0	3
							3	3
							1	5
							0	0
							2	4
							0	4
							0	3
							2	2
							0	1
							0	5
							0	3
							0	2
							2	4
							2	2
							0	0
							2	3

## Sheet: Figure 3
	Figure 3C					Figure 3E
	Relative abundance (%)					Relative FGL1 mRNA level
		PN	PT	LM		TAM:	-			+
		0.29994	0.0672948	3.71567		MC38	0.938615	1.02712	1.03426	1.04146	1.0487	1.09324
		0.14892	4.88497	8.13327		HT29	0.988445	0.99532	1.01623	1.05207	1.13542	1.05113
		0.65123	4.68085	12.3282
		3.50653	7.62576	9.76711
		0.0156764	2.88608	7.11346		Figure 3F
		6.7938	3.79798	7.73399		Relative FGL1 mRNA level
		1.41875	4.05267	11.6881			Primary T					Liver M
		1.55763	9.78789	21.8586		MC38	0.98	0.951	1.069	0.962	1.038	1.151	1.024	1.059	1.0151	0.9817
		9.17569	12.3293	33.2333
		3.94141	6.86391	22.5049
						Figure 3G
	Figure 3D
						Relative change
							Ctrl			IL-4			TNFα			IFN-γ			VEGF			EGF			IL-1β			IL-12
						FGL1	0.971544	0.886175	1.14228	0.890457	0.905102	0.849821	2.28754	2.09512	2.0219	1.10933	1.05075	1.12398	0.846407	0.792857	0.661052	0.746685	0.96133	0.67346	1.55142	1.56607	1.69787	1.08028	1.12422	1.37318
						Figure 3H				Relative change
										HT29	FGL1-Ctrl			FGL1-TAM-CM
										0	100.531	99.9336	99.5355	99.0464	100.625	100.329
										0.5	74.5828	76.0457	70.4329	84.8494	92.9753	90.1836
										1	62.6634	42.0127	61.9753	81.2338	70.1459	75.7649
										3	27.6869	32.1457	16.1247	48.9198	43.0567	39.002
										Relative change
										MC38	FGL1-Ctrl			FGL1-TAM-CM
										0	101.967	98.6779	99.3551	99.3793	99.9673	100.653
										0.5	55.5132	66.278	53.479	93.0679	80.791	88.375
										1	42.9717	33.594	39.647	80.6131	85.546	74.785
										3	18.6647	30.1789	22.6721	65.0697	62.1467	51.8758
						Figure 3I					Figure 3J					Figure 3K				Figure 3L
						Figure 3M
						Relative change
						MC38+TAM-CM	FGL1-shNC			FGL1-shp65
						0	99.705	99.3117	100.983	98.7342	101.266	100
						0.5	95.1077	90.4781	83.133	76.4073	64.578	72.1754
						1	88.0567	80.7541	71.5453	43.4837	50.5758	58.5882
						3	68.529	54.2785	63.4583	33.2399	22.5456	30.7854
						HT29+TAM-CM	FGL1-shNC			FGL1-shp65
						0	99.8682	99.2749	100.857	101.828	98.3029	99.8695
						0.5	82.6878	90.8542	88.6874	75.4712	66.8574	58.845
						1	76.2396	63.5746	74.869	46.9566	55.7198	53.698
						3	56.0619	46.5746	49.6423	24.8267	32.8961	28.7163

## Sheet: Figure 4
	Figure 4B						Figure 4C						Figure 4D					Figure 4E									Figure 4F					Figure 4G
	Figure 4H					Figure 4I					Figure 4J														Figure 4K						Figure 4M
																Relative change
																MC38+TAM	FGL1-shNC			FGL1-shOTUD1
																0	101.496	97.9831	100.52	98.922	100.254	100.824
																0.5	74.5579	75.735	78.947	66.2267	67.2478	56.124
																1	72.5162	70.654	63.541	48.0415	36.452	40.538
																3	56.2742	40.637	42.0533	35.4216	19.483	26.547
																Relative change
																HT29+TAM	FGL1-shNC			FGL1-shOTUD1
																0	101.44	98.9981	99.5617	102.676	98.3821	98.9421
																0.5	85.0993	92.364	90.546	74.3274	80.4768	77.548
																1	93.4136	80.102	76.145	71.4621	52.6485	76.977
																3	57.828	52.758	66.6938	20.2255	36.457	33.61
	Figure 4N
	% Cytotoxicity	shNC			shNC+TAM-CM			shOTUD1+TAM-CM
	MC38-OVA	71.02	82.73	73.29	60.04	55.94	60.57	72.31	70.95	68.48

## Sheet: Figure 5
	Figure 5A																			Figure 5D
		TCGA-CRC			TCGA-GC			SYSUCC-CRC			SYSUCC-GC			CCLE			CRC cell lines			Relative OTUD1-Luc activity
		p65 expression	OTUD1 expression		p65 expression	OTUD1 expression		p65 expression	OTUD1 expression		p65 expression	OTUD1 expression		p65 expression	OTUD1 expression		p65 expression	OTUD1 expression			shNC			shp65 #1			shp65 #2
		5.9341	2.667		4.9814	2.2931		8.74	9.55		8.41	9.64		4.43029	4.95606		3.1869	3.30932		MC38	1.03272	0.906468	1.06081	0.460092	0.552017	0.599742	0.620093	0.634672	0.560813
		5.9702	2.8014		5.0704	2.2813		8.68	8.01		9.19	10.63		4.87431	1.41684		2.93003	3.215		HT29	0.932761	1.10158	0.965655	0.534963	0.392803	0.465655	0.469781	0.496462	0.578613
		5.5261	2.2813		6.0691	0.8488		9.48	11.18		9.4	10.8		5.21451	2.93357		3.0384	3.81104		293T	0.943091	1.03202	1.02489	0.361482	0.397654	0.412822	0.37663	0.417663	0.36345
		5.7469	2.4117		5.9248	2.5213		10.29	10.99		9.91	10.07		5.66789	1.47508		3.17988	3.82509
		5.2449	1.6604		5.6294	2.4465		10.31	10.24		8.43	9.56		4.393	2.01078		2.90494	3.15379		Figure 5E
		5.1252	2.1957		5.5097	2.9375		9.5	11.2		8.96	10.62		4.10098	1.21412		2.88587	3.34946		Relative OTUD1-Luc activity
		5.9971	2.4412		6.533	4.2601		8.96	10.6		9.39	9.49		5.08619	3.26454		2.9802	3.22804			EV			P-p65
		5.89	2.4908		5.4601	2.1313		10.16	10.5		9.77	10.88		6.03056	2.37295		3.1568	4.20639		MC38	0.953595	1.16973	0.876677	1.6068	1.79518	2.03134
		5.7337	2.77		6.0074	2.9893		9.84	10.64		9.41	10.66		5.37747	3.28836		2.81563	3.28725		HT29	1.00675	0.972453	1.0208	1.76562	1.83781	1.93608
		5.0841	1.8484		5.4732	2.6371		8.67	8.36		9.39	10.84		5.40871	2.29278		3.4498	3.95955		293T	0.908722	1.20741	0.883873	1.61658	1.64281	1.70222
		5.48	3.2647		5.599	2.4386		10.44	10.13		8.82	9.34		4.36877	1.04963
		6.0492	2.4544		6.1651	2.9109		9.74	10.11		9.54	10.5		4.91552	0.321928
		5.5577	1.884		6.0126	2.7784		8.8	8.12		7.99	7		5.88166	4.01078					Figure 5G
		5.6693	3.2466		6.2563	1.4388		8.83	9.37		9.18	10.5		5.09085	1.82782
		4.7677	2.8381		4.8319	3.2158		9.4	10.35		8.76	9.81		5.91337	3.55459
		5.849	2.9507		5.9521	1.1184		9.2	11.41		8.54	10.02		5.33735	1.35614
		5.9582	1.8879		4.222	1.2209		9.27	9.62		8.11	9.25		5.40395	1.9486
		5.8115	3.3717		5.391	2.2633		9.38	10.43		9.05	10.59		5.43696	3.44361
		5.5432	2.1606		5.2947	3.0181		9.33	10.46		8.81	9.24		5.82171	1.46989
		5.9614	2.6019		6.4048	2.1247		9.57	10.82		10.6	13.45		5.56255	4.87036
		5.8997	2.7721		5.8334	2.9224		9.19	9.64		9.38	10.62		5.26266	1.55582
		5.7952	2.4332		6.6135	2.9071		9.77	10.55		10.64	12.41		5.8301	0.739848
		5.014	2.4701		5.7716	2.1213		10.19	9.85		10.23	11.42		6.74376	3.0993
		5.8672	3.0927		6.0188	2.6255		9.13	10.34		9.74	11.68		5.44725	2.08406
		5.2476	1.692		5.5662	2.7444		8.81	8.01		9.44	10.3		5.10601	1.64616
		5.8917	2.4649		6.643	3.325		10.52	9.97		9.04	10.98		5.848	2.24793
		5.8453	2.8301		5.4598	2.8034		8.97	8.56		8.99	8.98		5.0045	3.07895
		5.391	2.0111		6.5674	2.9618		9.79	10.25		9.27	10.61		6.27109	2.87971					Figure 5H
		5.9816	2.6533		6.6848	1.7617		9.76	9.33		9.33	11.55		5.28207	3.66903					Relative OTUD1-Luc activity
		5.6191	3.9299		7.0032	3.5411		9	9.55		8.61	11.19		4.65306	2.23879
		5.9917	2.8582		6.2523	2.909		9.92	9.98		9.1	11.3		5.2555	4.08151					MEF	EV			P-p65
		6.1697	2.5948		6.6918	3.1458		9.89	10.72		9.51	11.31		5.50239	1.12433					m3	0.893063	0.965391	1.14155	1.24153	1.16069	1.37993
		5.9076	2.9243		5.0523	2.6693		10	11.35		8.35	10.05		5.59813	4.3512					m2	0.945101	0.980345	1.07455	1.64177	2.465	2.12352
		7.1158	3.3076		6.4707	2.6043		8.96	10.48		8.81	10.23		5.1334	1.926					m1	0.890809	1.07577	1.03342	2.42827	2.41451	2.84385
		5.5859	3.2737		6.1129	2.6418		9.21	11.44		9.1	10.59		6.16732	1.41684					WT	1.20608	0.719317	1.07461	1.99532	2.95057	4.29253
		5.6372	2.6208		5.2099	2.1798		9.61	9.78		8.69	9.08		5.41278	3.51728
		5.8344	3.2617		6.1375	2.4063		8.86	10.11		8.88	9.49		6.25833	2.71809					Figure 5I
		3.57216	2.43766		4.9194	1.4547		9.03	8.1		9.38	9.85		5.16068	1.31034					Relative OTUD1-Luc activity
		5.9591	3.3061		6.2331	1.8722		8.78	10.14		8.85	10.04		7.01636	1.60407					293T	EV			P-p65
		4.7055	1.9564		4.6966	3.4102		9.12	9.96		8.52	8.35		5.84423	4.1635					m3	0.936421	0.994698	1.06888	1.20995	0.844573	0.787342
		5.5574	2.7742		5.645	2.5683		7.67	9.35		9.14	11.3		4.4121	0.695994					m2	0.942611	1.00289	1.0545	1.89424	2.37988	1.87561
		5.6815	2.8219		6.3133	2.8219		8.53	11.01		8.3	8.71		4.97269	2.23266					m1	0.909085	0.989769	1.10115	1.66338	1.85943	1.81716
		5.4706	2.0742		6.3397	2.7314		9.51	8.99		9.04	10.2		5.1035	1.64616					WT	0.910893	1.09131	0.997799	3.92237	3.18097	2.74465
		5.7126	3.6509		6.2587	2.7161		9.7	10.46		9.22	9.55		6.41363	3.0036
		5.7835	2.1114		6.2646	2.8442		8.2	8.85					5.68678	2.55336
		5.7337	3.335		5.178	3.2856		9.64	10.8					5.36737	1.68257					Figure 5J
		5.5681	1.9188		5.6826	2.4306		9.17	10.55					3.7126	1.33342					Relative OTUD1-Luc activity
		5.9451	2.7336		6.0288	2.6232								5.42122	3.70929						Ctrl			TAM-CM			TAM-CM+shp65
		5.9322	3.6089		5.9688	2.2299								6.43112	2.70929					MC38	0.886955	1.10304	1.01001	2.82889	2.02659	1.8458	0.474258	1.03581	0.731301
		4.9621	2.2237		5.8741	3.449								5.37573	2.43296					HT29	1.00231	1.00231	0.995384	2.42291	2.03192	2.3533	0.73123	0.84727	1.0277
		5.5223	2.667		4.7209	2.004								5.57561	2.52607					293T	0.916212	1.09831	0.985474	2.0407	2.09856	1.5111	0.447685	0.546237	0.346716
		5.2072	2.3926		5.9362	2.4857								5.02591	0.545968
		5.3122	2.3536		5.193	3.2466								4.78241	2.65076
		5.8004	2.5948		6.3796	2.6232								4.36947	3.55459					Figure 5K
		5.5662	2.167		6.5896	3.1749								5.77083	2.18269					Relative OTUD1 mRNA level
		5.7364	2.2663		6.3811	3.3675								5.46989	2.17632						Ctrl			TAM-CM			TAM-CM+shp65
		5.6571	2.8701		5.9234	1.9302								6.01703	3.61235					MC38	1.0907	1.05355	0.855748	1.92553	1.75961	1.75961	0.705928	0.749512	0.647168
		5.6235	2.6185		6.2236	3.8157								5.0197	2.48285					HT29	0.85023	1.24481	0.90496	2.96991	2.80996	2.8156	0.755721	0.856144	0.714956
		5.6716	2.9692		6.1548	2.8779								6.33753	1.76977					293T	0.827844	1.13873	1.03342	2.22161	1.94481	2.31302	0.80146	0.6375	0.6742
		5.9038	3.8289		5.5119	2.2663								5.95466	1.71809
		5.9341	2.8034		5.9982	3.4791								5.50144	2.38405
		5.6233	2.2723		5.0233	2.7336								4.47444	2.85599					Figure 5L											Figure 5M
		5.8761	2.9655		5.742	3.0825								6.32787	0.575312
		5.0947	3.162		5.9755	3.0808								4.86542	1.73985
		5.5665	1.8996		6.1169	2.167								4.42761	1.66448
		5.7198	2.1988		5.9088	3.0074								6.1127	1.42761
		5.602	2.2931		5.9227	3.3703								4.95699	2.33914
		6.0696	4.1724		6.1283	2.8994								5.32121	1.90304
		5.9035	3.2435		4.8714	3.1294								5.55674	2.25399
		5.5844	2.236		6.0108	3.38								4.63575	2.06695
		6.1029	2.5137		6.2897	3.3577								5.50208	1.38957
		4.8505	1.6093		5.8814	2.9525								4.88557	3.65764
		5.6282	3.6054		6.5311	3.4517								4.9364	2.38957
		5.298	2.7594		6.2858	2.8701								5.45516	2.9279
		5.85	3.7138		5.9267	2.7465								5.73498	1.31615
		5.1595	2.3816		6.2205	3.2722								5.93734	1.89918
		5.6935	2.8321		6.0396	3.5899								5.29205	1.25701
		5.9244	2.0946		6.2668	3.3925								5.60763	0.713696
		5.7594	2.0076		5.7788	2.8994								5.9486	2.25701
		5.7824	2.4306		5.8311	2.4117								5.824	3.05658
		4.61872	2.03248		6.6473	4.8095								5.70293	1.55582
		5.9782	2.5804		6.4935	3.637								4.65076	3.16027
		6.1177	2.7314		5.597	2.791								5.84499	4.27724
		5.8871	3.0411		5.5383	3.5791								5.46434	3.60407
		5.8443	2.6647		6.5154	3.5424								4.35755	1.54102
		5.2407	2.2482		5.1231	3.3003								4.47638	1.87578
		5.838	5.2361		6.0775	3.6324								7.0063	2.09761
		5.8043	3.0181		5.81	3.1844								5.17233	2.23879
		5.7509	2.6232		5.5506	2.2931								5.65392	2.62994
		5.2211	1.7141		5.3985	1.7273								5.38922	1.25701
		4.7976	2.9469		5.3056	2.7073								5.10518	2.8339
		5.1724	2.6918		6.2867	3.6113								4.97223	3.40327
		6.0624	2.3704		6.1938	2.8858								6.02503	4.36527
		5.6969	1.3511		5.7706	3.7061								6.27072	3.07553
		5.6916	2.0946		5.8632	3.1717								6.15846	3.40327
		5.3551	3.0774		4.1368	0.8961								5.98846	1.02148
		5.8082	2.3077		5.96	2.9488								5.56377	1.07039
		5.8625	2.1345		6.3813	2.4252								5.44956	1.68257
		4.7565	2.3508		6.0483	3.0358								5.90448	2.46728
		5.3281	2.1702		5.797	3.4856								6.24869	1.1635
		5.2161	2.6418		5.7653	3.2189								6.14282	0.887525
		5.7983	2.4675		6.3785	3.6612								5.69349	0.485427
		5.251	1.8242		5.8924	2.9966								5.83971	2.0072
		5.7989	2.4701		5.6005	3.0723								5.88655	2.37016
		5.6907	2.3649		4.6514	1.5115								5.94579	1.97453
		6.1033	2.945		5.2544	2.9966								5.8525	2.27501
		5.4754	2.5487		4.677	1.8119								4.62352	1.29866
		5.7323	1.8444		5.6378	2.2872								5.13299	3.01614
		6.2325	2.9893		4.1907	2.1509								5.80478	2.20477
		5.3709	1.7053		5.7581	3.1939								5.86864	1.71809
		5.2736	3.7017		5.4871	3.0791								5.72574	1.29866
		4.65022	2.07416		5.3985	2.8562								6.24031	1.46467
		5.597	1.9822		4.5681	2.5634								4.67073	5.0751
		5.8927	2.9618		5.3155	3.1876								3.81762	2.37573
		5.698	2.8158		4.9045	2.59								5.13832	3.66789
		4.8007	2.2931		5.6112	2.5338								5.58646	1.25096
		5.972	2.4171		5.6781	3.9755								4.97223	1.42761
		5.6056	2.1476		4.3242	1.4281								5.13627	2.41954
		5.8841	2.9394		6.1129	2.5338								6.05745	1.45418
		6.0182	1.7053		5.1954	1.1316								5.49185	1.04264
		5.4067	4.3841		5.9912	3.002								5.46761	1.65992
		6.0981	2.7007		5.2691	2.1541								4.19771	1.50589
		5.8508	3.4264		6.6125	2.7679								5.50494	2.13093
		5.5946	1.6374		5.5558	2.081								5.76871	1.93734
		5.6597	2.6783		6.0518	2.7763								5.0343	0.748461
		5.7007	2.3366		5.9081	3.7389								4.56255	1.54597
		6.2157	2.4571		5.0339	2.7784								6.12681	4.98231
		5.0884	1.1447		5.8372	4.1636								5.40633	3.65421
		5.1486	2.8562		4.986	2.8877								5.88557	1.68257
		6.2069	2.1702		6.261	4.1053								5.83061	2.20163
		5.8858	3.3492		5.8289	3.208								5.20906	0.604071
		5.7693	2.872		5.4925	2.8819								4.63575	1.78241
		6.007	2.7401		6.1355	3.3842								4.98003	0.124328
		5.1277	2.043		6.1163	3.1129								6.13258	1.90304
		5.95	3.222		5.9124	2.4518								4.29499	2.6893
		5.5008	3.6928		5.1966	2.2723								4.67016	2.08746
		5.8089	2.3193		6.3388	3.0808								4.03826	1.5008
		5.6494	2.7051		5.4446	2.4985								4.21568	2.39506
		5.4104	3.1892		5.9898	3.7259								5.85549	2.06695
		5.8058	2.6395		4.4739	2.0742								5.43229	2.56803
		5.8256	2.236		6.2176	3.1955								6.81941	2.70708
		5.6285	3.3897		4.6018	2.1313								4.51791	1.08406
		5.9117	2.7422		5.0777	1.9073								4.53605	3.69933
		5.9236	3.2647		5.437	3.242								5.74308	0.0565835
		5.7469	2.1114		5.5723	1.9712								5.08619	2.79494
		3.20807	2.25278		5.81	2.2113								4.68089	5.80813
		5.5411	2.8341		5.8761	3.2389								3.852	0.782409
		4.839	2.8442		5.3144	1.8242								5.29205	2.73118
		6.257	2.9911		6.7977	2.609								5.63546	1.18903
		5.3558	2.9525		6.1801	1.9968								5.39849	4.33485
		5.5289	3.034		5.8197	3.0637								5.89433	4.29939
		6.1605	2.4985		6.6023	2.4439								5.42559	0.9855
		5.9439	2.561		5.3555	1.7532								5.89288	0.941106
		5.435	2.1247		5.6398	1.8722								5.68229	1.65535
		5.6921	2.694		6.1544	2.8622								4.37226	1.80323
		5.0379	2.1444		5.4036	2.4985								5.50621	1.42761
		5.51	3.6125		6.2331	3.2205								4.72629	2.43829
		5.7415	2.5634		5.8488	2.1798								4.56316	1.33914
		6.0101	3.6382		5.2683	1.6045								5.02281	1.18269
		5.8058	3.0092		5.6957	2.3592								4.98459	4.32553
		5.8841	1.934		6.2145	1.9675								5.25437	2.50843
		5.5261	2.1798		5.7007	3.4583								4.87627	1.79077
		5.8973	3.245		5.6902	2.4831								5.7703	2.71149
		5.6335	2.7465		5.4353	2.7868								5.88826	1.65992
		5.7634	2.6418		6.437	2.7551								5.11686	1.71809
		5.4702	2.7615		6.1512	3.0217								4.34554	2.51096
		4.7099	2.0076		5.9921	2.2842								5.26903	3.22188
		5.9939	3.4752		6.1973	1.9188								5.38509	2.67582
		5.9378	2.7117		6.5323	2.727								5.39335	1.81147
		5.643	2.8701		6.2493	1.8996								5.43029	1.40054
		5.5031	3.1876		6.1266	2.128								5.72329	1.52105
		4.6543	2.8779		7.5623	2.0844								5.01123	3.94767
		4.944	2.5536		6.7598	1.5316								5.84925	2.52607
		5.4426	3.3032		6.4694	2.1247								4.28244	2.20789
		5.1942	3.4007		6.1447	1.9111								6.13217	1.72247
		5.8753	3.242		5.7374	2.3871								1.64155	3.58496
		6.0063	2.9128		6.6858	3.0859								5.18309	1.91839
		5.6702	2.9929		6.4276	2.328								4.74362	1.51096
		4.7377	3.6771		6.8138	3.6018								4.64097	1.28688
		5.658	3.4291		6.8235	3.0002								3.71699	0.879706
		5.5485	2.4306		5.8558	2.59								3.75061	2.07724
		5.2476	3.1195		6.4483	2.8681								5.31904	0.389567
		5.3985	3.162		6.4965	3.1507								3.89433	1.66903
		5.4549	2.4465		6.5096	2.8916								5.87283	2.7137
		5.2327	2.9674		6.2808	2.8055								6.07103	3.09592
		5.6713	1.0642		5.5829	2.9262								5.65335	3.93263
		5.4443	2.1894		6.4806	1.8762								5.32337	1.45418
		5.6924	3.0927		6.0758	2.6738								5.57984	3.48929
		5.4489	2.3106		6.0678	2.3508								5.85922	0.765535
		5.0313	2.7161		6.2623	1.7617								6.54458	2.65764
		5.8871	2.7657		5.3445	2.1862								5.68454	2.07039
		5.3779	2.2543		6.4948	3.3647								4.64039	1.22651
		5.9404	2.2237		5.7869	2.1894								5.00988	1.5656
		2.55483	2.29457		5.435	3.5547								5.74846	1.70487
		4.48377	3.06711		7.3608	3.3105								5.08831	1.66903
		5.6611	1.884		6.4611	2.5658								5.4219	1.20163
		5.4327	3.1327		6.1167	3.8739								6.82934	4.38612
		5.0879	2.2391		5.7793	3.2205								5.62732	1.57046
		4.8699	1.4388		5.9206	4.1539								3.93168	0.871844
		5.468	2.4518		5.8807	2.1541								5.62439	1.38957
		6.1239	2.7889		5.425	3.4881								4.98277	0.678072
		4.6871	2.3843		6.5598	3.1327								5.92884	4.22882
		6.0751	3.3633		5.8133	3.4661								6.16491	2.25701
		5.1672	2.0111		6.0745	3.3017								6.41464	1.10434
		5.4479	2.496		6.2481	2.3981								6.01212	1.02148
		5.904	2.8219		5.8263	3.4791								5.42459	1.59455
		5.8485	3.1829		5.5632	2.7951								5.16189	3.30597
		5.1293	2.7444		5.8773	2.9319								4.98003	2.30451
		5.8973	0.8327		5.36	2.3135								4.49442	1.51602
		5.7957	2.1345		5.1123	3.3787								5.73227	1.73552
		5.166	2.7847		5.9989	3.345								4.64962	1.74846
		4.9833	3.5911		6.4228	1.7273								5.12433	3.9982
		5.5469	2.5313		6.3189	2.5487								5.26679	3.39232
		5.8058	3.7313		6.6171	2.5756								5.62644	1.20789
		5.1445	1.1577		5.436	3.9108								5.30597	3.15866
		5.5955	1.8722		5.8615	3.9682								6.25663	5.95513
		5.532	2.9375		5.2877	2.2482								5.48671	1.25096
		5.6846	3.2251		6.2445	2.3077								5.44791	3.61117
		5.3886	2.7379		5.7989	3.5803								5.60674	4.19928
		5.7774	4.1027		6.2202	2.7993								4.70598	2.33628
		5.8602	3.3619		6.8012	4.1441								5.08958	5.52576
		6.0179	2.7183		6.2468	3.4371								6.55244	2.3978
		5.2709	2.6255		5.8861	2.5112								4.86047	1.83592
		6.0171	2.578		6.1647	1.934								6.03738	2.79909
		4.1571	1.8363		5.0162	2.4171								5.99639	2.38681
		5.8014	1.9675		4.9996	2.9966								6.24051	2.57773
		5.9653	1.884		5.5289	3.2267								5.39403	2.10769
		4.8684	2.3106		6.6262	3.154								6.17413	1.76553
		5.4216	3.2752		6.1459	4.1392								5.36247	3.51854
		5.6393	2.2663		6.7275	3.6737								4.20477	0.722466
		5.1708	2.578		6.4567	3.1829								5.08576	2.37573
		5.8659	3.1781		6.1902	2.1444								4.64559	2.4957
		4.3499	2.5852		6.5141	2.753								6.90749	5.20906
		6.3759	2.7183		5.3882	2.8137								5.25927	1.33914
		5.5741	3.7345		5.5214	2.5731								5.44559	2.96347
		5.6317	2.6918		5.5659	2.4492								5.44361	2.37851
		4.795	2.4252		6.3887	3.9765								6.01011	1.65992
		5.742	2.1734		5.5323	2.3536								5.84172	2.85599
		5.9848	2.5011		5.862	1.8683								4.99458	1.63227
		5.7383	3.2189		6.1077	3.7496								5.48446	1.32193
		5.0951	2.3981		5.0501	2.4649								5.39197	2.28096
		6.2192	2.8661		5.2242	2.0912								5.87652	2.22651
		5.9305	2.2901		6.0951	3.483								6.27352	0.613532
		5.5373	3.1955		5.3579	3.4464								5.48704	3.66562
		5.6902	1.9749		5.7602	2.3788								6.9847	3.52356
		5.9647	2.4985		4.3576	2.5924								5.29829	1.61353
		5.7864	1.787		5.6882	3.2944								5.15987	0.978196
		5.0009	2.7551		5.479	2.9052								6.27984	1.36737
		5.749	2.9243		5.4383	3.6748								5.78319	1.5656
		5.9423	3.2065		5.9432	3.945								5.83567	6.05311
		5.9074	3.4868		5.4383	2.299								5.43663	1.26303
		5.745	2.8301		5.1887	2.3704								5.90593	3.92029
		5.967	2.8799		6.0233	3.0127								4.1416	1.73985
		5.3442	2.0707		5.1643	2.3135								5.70072	3.02503
		6.0319	2.6962		5.2269	2.93								5.45615	3.55582
		4.8074	1.9931		5.8258	3.2632								5.0365	3.03738
		5.757	2.3193		5.2331	2.8542								5.38509	1.32769
		5.0436	2.6895		6.0383	3.3293								5.22497	2.03914
		5.4142	1.7009		5.5913	2.7007								6.33557	4.48478
		5.1343	2.7073		5.9016	2.0604								5.76102	2.86394
		6.2286	2.4544		4.6	2.5437								5.03914	4.52607
		5.8498	3.2587		5.6674	2.6441								5.67638	2.49825
		5.8022	4.0867		5.3827	3.4569								5.88044	0.475085
		5.9084	3.5923		5.8592	2.4279								5.0148	5.8627
		5.1486	1.5902		5.9614	3.1409								5.66306	2.73985
		6.0319	2.167		5.2994	2.6208								5.66306	3.04614
		5.9554	2.3843		5.7851	3.4291								5.14527	2.57289
		5.1989	1.4756		6.1805	4.7415								5.75087	3.41954
		4.4693	0.9115		5.9217	2.3451								6.29241	1.98185
		6.2003	3.0498		5.5913	2.4279								4.75756	0.748461
		5.769	3.2915		6.1938	2.9205								5.81583	2.53854
		5.522	2.3337		6.443	1.6695								5.52293	1.66903
		5.9167	2.0707		5.7835	3.309								6.55597	1.1635
		2.6208	1.67403		5.4829	1.2756								5.90833	0.823749
		4.7431	1.9749		5.8115	2.5683								4.95513	1.41143
		5.8125	1.9302		6.8181	3.2915								5.36597	1.87184
		5.7032	3.8033		5.8387	2.9966								4.02148	3.70266
		5.5799	2.2633		5.6775	3.186								4.17871	1.5656
		5.1867	2.3394		6.6155	3.1765								6.05376	1.40054
		5.6311	2.909		6.1605	3.6101								5.95559	3.07553
		5.8243	2.9525		5.8235	2.081								5.86245	1.63227
		5.1198	3.5212		6.1115	3.7475								6.23936	1.1375
		6.2869	2.1606		5.1277	2.2482								6.62761	1.68257
		4.8768	1.8957		6.0648	2.4727								5.48607	0
		6.0097	2.561		6.1479	3.7193								4.92695	4.51602
		6.2882	2.5585		5.7827	3.1475								5.33842	2.3505
		4.4054	1.8201		5.7461	3.1028								5.21917	0.910733
		4.48611	0.145333		5.4529	2.6984								5.90905	2.68032
		5.4091	2.2663		4.7302	2.3564								3.8953	0.773996
		5.4036	3.2617		5.5323	2.6533								5.77162	2.75489
		5.6427	2.2931		6.002	1.4281								5.77873	1.69153
		5.0193	2.5683		5.4343	1.2271								5.59634	1.58015
		5.8605	3.1765		5.2449	1.884								5.12887	2.48543
		6.3949	2.296		5.3184	2.8779								2.99277	2.28983
		6.2165	2.3732		5.7485	3.1377								5.76421	0.378512
		5.1506	1.9149		5.9108	2.4171								6.0555	4.61117
		5.1482	2.0004		6.0195	3.603								5.38059	1.32769
		5.4199	1.8484		5.2419	2.3564								5.74389	1.43296
		5.8924	3.5449		6.3445	3.1475								6.39335	2.0072
		5.5653	1.5758		4.6921	3.0127								4.65478	0.948601
		5.4387	3.6125		4.9388	3.453								6.5245	2.97453
		5.0466	2.4753		6.2627	2.3926								5.93782	1.27501
		6.0601	2.59		5.7393	2.5731								6.40854	0.575312
		5.8802	4.251		4.8415	2.4439								5.17153	1.96717
		5.1819	2.6043		5.9317	3.0893								5.5097	3.25096
		5.9716	3.4424		5.8199	3.4791								5.28207	3.39232
		5.8329	2.6371		6.1142	3.3647								5.56041	1.5509
		5.1895	2.8897		6.2585	1.934								3.6893	2.44361
		6.0702	4.085		5.1306	3.2435								5.41752	2.5435
		4.981	2.0912		5.166	2.4144								5.87922	3.22188
		5.6654	2.7972		5.4165	2.7117								5.51349	2.49313
		4.08191	1.70825		4.3513	1.2394								5.43863	2.39232
		5.8558	2.4805		5.4767	1.9712								5.42257	2.31325
		4.5466	3.335		5.9759	2.6302								5.5097	2.90881
		5.8726	2.8321		6.1088	2.3366								6.1177	5.20398
		5.8602	3.0893		5.9284	2.8542								5.33235	2.11103
		5.6262	2.1147		5.9697	2.8681								7.66924	2.66448
		5.3917	2.685		5.3473	3.2647								5.72465	2.01078
		5.6904	2.2693		5.0086	3.7302								5.67723	2.19849
		5.6268	2.1925		5.5844	3.7345								4.33342	0.411426
		5.9143	3.47		5.3924	3.0217								5.51979	2.81762
		6.2863	2.4117		5.4696	3.1294								5.11645	2.54102
		5.4627	2.3077		5.9556	3.3307								5.488	1.18269
		5.5398	1.6512		5.8963	3.3591								5.36807	1.65992
		6.1781	2.6019		6.4118	1.9638								5.71672	3.849
		5.7282	2.4727		6.0226	2.6962								5.44128	3.16189
		5.6372	2.93		5.1571	2.299								5.15664	0.378512
		5.6753	2.8178		6.0308	2.945								4.20242	2.82985
		5.9805	1.46		6.2213	2.6019								5.75141	4.0268
		5.6927	2.3592		5.6349	2.685								5.11977	3.73335
		5.3803	2.3508		5.9076	2.9875								5.18269	1.40599
		5.1716	2.1988		6.22	3.8002								5.22882	3.07895
		5.9821	3.7432		6.2651	3.6827								5.63923	0.807355
		4.889	2.2421		5.3937	2.6138								4.53356	1.91456
		4.8213	2.2693		6.5398	2.8462								5.95396	0.62293
		5.3498	3.2973		5.9568	4.597								5.60615	1.54102
		5.8322	2.9319		6.1353	3.2189								5.71973	1.72683
		4.52048	2.45707		6.3071	3.7259								4.59395	1.0635
		4.22453	1.58223		6.496	3.1604								4.67976	2.1177
		6.5429	3.7667		6.2315	3.8501								5.4363	0.378512
		5.2211	3.6301		5.9186	3.47								5.21335	0.85599
		5.6453	3.3633		6.7078	4.4149								5.88899	3.06867
		5.6074	3.5971		6.0257	3.1781								5.23458	1.5509
		5.4529	1.9931		6.0257	2.8117								5.7811	1.96347
		5.3841	3.6136		5.3896	1.5013								4.71644	0.85599
		5.5641	2.118		6.2752	3.1426								5.36702	2.46728
		5.13975	2.24924		5.8045	3.4237								4.48478	2.24793
		2.13129	1.514		6.1377	2.8117								5.91289	2.95233
		6.2209	3.8759		5.9803	3.2112								4.89821	4.43763
		5.6913	3.5766		6.0499	4.0952								5.98823	1.23879
		5.5451	1.6785		6.898	2.7636								5.46695	0.15056
		5.936	2.7551		5.0747	3.4451								4.80529	1.40599
		5.4912	2.828		6.2323	2.8936								5.79753	0.367371
		6.0259	3.4907		6.1563	3.1079								4.89336	1.5656
		5.2631	2.3649		5.9124	1.7141								5.75221	0.790772
		5.0605	2.4171		6.0592	3.4451								5.2891	1.73118
		5.4104	2.0465		5.7347	3.2359								5.4591	1.926
		5.3031	1.4388		5.8243	1.6695								7.2778	2.66676
		5.5145	2.9013		5.498	3.0757								5.17792	1.03562
		4.8146	2.1345		6.272	2.3394								5.62439	2.64847
		4.8187	2.296		7.0614	3.5349								5.36212	1.12433
		5.8929	2.4701		6.519	2.9032								5.57924	2.69599
		5.2536	2.3704		5.7282	3.3492								5.15623	1.48027
		5.1855	2.3019		6.4968	3.3278								5.18864	1.83996
		5.5946	1.5514		5.993	2.2113								5.43696	2.24489
		4.7399	2.5188		6.6159	3.245								5.16108	1.85997
		5.6736	2.5413		5.6065	3.2189								5.15056	2.64616
		5.6522	3.2752		5.432	2.7444								5.0036	1.99639
		5.8785	2.753		5.6244	2.8897								4.73118	2.87971
		6.127	3.3235		4.5142	2.8178								5.3302	1.04963
		5.2361	3.0842											5.83213	1.81147
		5.7885	3.0515											5.38716	0.214125
		5.3473	2.2663											5.42055	0.695994
		5.3975	2.7636											5.54967	1.1375
		6.0573	2.7636											5.65048	1.14405
														5.68454	1.37851
														5.57713	3.0072
														6.09487	1.70044
														5.63604	1.35614
														5.55582	1.72247
														4.24184	1.21412
														5.38991	4.12102
														4.81967	1.48543
														4.95373	2.87184
														4.80684	1.38405
														3.9855	1.18903
														6.58706	2.65306
														5.87529	2.84398
														4.64731	1.31034
														5.16912	2.70487
														5.3579	1.37295
														4.62702	1.89918
														4.83946	1.40054
														6.15704	1.98914
														6.2502	3.48929
														5.12226	2.28688
														4.68257	2.59455
														5.52826	2.07724
														5.13668	0.545968
														4.71205	1.44361
														5.28466	0.263034
														5.70377	3.28688
														5.44692	1.4957
														6.53138	2.31615
														5.35861	0.757023
														5.70127	3.27352
														5.46336	1.88362
														5.67497	2.09761
														5.26416	3.40327
														4.62234	1.4957
														4.87184	4.23036
														4.40939	0.250962
														5.67384	1.53605
														5.29131	3.99458
														5.8125	1.19535
														5.24641	2.94111
														4.50335	6.38836
														4.80529	1.38405
														6.19279	1.9782
														5.65707	0.378512
														6.31288	2.81352
														5.57984	2.26003
														5.75809	1.46989
														4.74416	3.52105
														5.39335	1.26903
														5.88557	4.20085
														6.31288	1.61824
														5.71507	2.11437
														5.70127	2.31615
														5.88093	1.48027
														6.09614	1.26903
														5.74066	1.51096
														5.3875	1.9782
														5.15502	1.02148
														5.28503	4.71149
														5.22304	2.42761
														5.08406	1.87578
														6.04045	0.516015
														5.64703	1.60881
														4.9514	1.3505
														5.28281	1.80735
														5.67101	1.33914
														5.52669	3.11603
														5.85175	1.44361
														4.87086	3.33485
														5.98003	1.60881
														5.17433	1.64616
														6.02414	2.28096
														4.97315	1.1375
														5.21917	1.32769
														5.28983	1.57531
														5.17433	1.1177
														6.45976	1.95233
														5.54782	1.58976
														5.43429	1.51096
														5.63894	1.94486
														5.75168	1.774
														6.02989	2.69822
														5.55766	1.05658
														5.56224	1.53605
														5.8301	2.15381
														5.79181	3.33056
														4.09001	1.68706
														5.61058	2.09424
														5.40224	1.80323
														5.45055	1.05658
														5.96347	2.03914
														5.04396	1.45943
														5.49313	1.42223
														4.80941	1.91073
														5.30779	2.07724
														6.00764	1.86394
														5.83491	4.69933
														5.59395	1.20789
														5.37886	0
														5.84524	3.44493
														5.73958	5.45352
														6.43296	2.68706
														4.8846	0.411426
														5.17911	0.356144
														6.23285	2.89918
														6.00428	2.81558
														5.76341	3.59813
														4.16269	1.50589
														5.47768	0.9855
														4.78764	1.5656
														4.03914	2.85997
														5.41752	3.17632
														4.99729	0.948601
														5.31542	3.19377
														7.0917	3.1127
														5.29389	2.22651
														5.38612	2.1177
														4.79338	2.28688
														6.05918	2.83592
														5.89458	1.60407
														5.82171	2.04963
														5.17393	1.52607
														4.4614	2.96347
														5.76713	3.41278
														5.29572	3.11603
														6.04155	2.1375
														6.46907	1.70487
														6.01903	1.63227
														5.8936	2.56316
														5.88338	1.81967
														4.75221	1.57046
														5.1918	2.39506
														5.06738	2.46728
														6.29572	3.65535
														5.90328	2.37295
														5.6017	2.60881
														5.44923	0
														5.24184	1.774
														5.87135	1.34483
														5.26115	2.64616
														5.27836	2.22959
														6.17852	2.04264
														6.14303	4.66107
														5.58105	1.65992
														5.07682	2.03562
														5.98117	1.10434
														5.97934	1.85997
														5.72492	3.26903
														5.73064	2.33342
														5.95791	3.7366
														5.01881	1.76977
														5.63517	1.60881
														5.82375	2.76341
														4.96255	1.02857
														4.64559	3.01792
														4.75596	2.68482
														6.05897	1.10434
														5.56255	3.28983
														5.41244	1.65992
														5.2521	1.82375
														5.90665	1.01436
														6.07916	2.57046
														5.45483	3.07211
														4.64731	1.07724
														5.99277	2.25096
														5.23189	4.69321
														6.11873	4.58376
														5.16108	1.68706
														5.45088	3.05658
														5.5097	0.0426443
														4.99458	0.847997
														5.22188	2.30451
														4.5735	1.51602
														5.32948	2.67807
														7.21121	1.68706
														5.10098	3.35473
														5.31723	0.163499
														5.54195	1.31034
														3.95884	1.74416
														5.20006	3.7761
														4.64904	1.01436
														5.01391	3.85699
														6.56605	1.70487
														5.78162	0.807355
														5.69655	5.23764
														6.10413	3.25701
														4.61294	2.27202
														5.38059	4.18982
														4.9241	1.1635
														4.98687	0.963474
														4.79338	1.31034
														5.06824	2.32769
														5.70901	1.08406
														5.44394	2.03914
														5.62936	2.28983
														5.83517	1.58976
														5.37643	3.85798
														5.48253	0.344828
														5.60851	1.07039
														5.26754	2.26903
														5.36772	1.67356
														3.98732	1.65535
														5.0009	1.66448
														6.28707	2.53107
														4.96394	2
														5.33414	3.853
														5.95117	1.69153
														6.14995	4.28762
														5.70016	1.03562
														6.3637	3.50589
														6.26341	1.10434
														4.44361	2.03562
														6.36036	1.81558
														6.00988	4.89288
														4.5097	2.40327
														5.77742	2.25701
														5.3799	1.36737
														4.32769	0.641546
														5.10434	2.01078
														5.49121	2.89724
														5.39746	3.43296
														5.4793	5.2032
														6.16812	0.62293
														5.32733	0.584963
														5.95024	1.69599
														6.05832	0.31034
														5.33521	1.26303
														4.23573	1.91073
														4.83643	2.10434
														5.21878	4.45483
														5.77268	2.17951
														6.39283	3.91743
														6.20418	4.04177
														5.39232	3.32337
														5.4019	1.54597
														4.49953	1.4957
														4.48864	2.73552
														6.03474	1.73118
														5.63604	2.17951
														4.92267	1.76977
														5.63894	2.19219
														5.28466	2.774
														5.54473	1.92979
														6.73593	1.35614
														5.00585	1.04264
														6.06005	0.464668
														5.43263	1.73118
														5.20633	1.28096
														4.51916	1.04264
														5.30597	2.40054
														4.9991	2.67356
														5.44626	1.24489
														4.69488	1.83592
														4.74685	0.903038
														3.78973	1.42761
														5.33985	1.7866
														5.81788	2.05658
														5.88435	0.970854
														5.16068	2.47249
														5.99186	2.87184
														6.14853	2.43563
														6.09698	1.16993
														6.17552	1.64155
														6.10622	6.26416
														4.6017	1.49057
														4.98914	0.978196
														4.74953	1.64155
														5.97934	2.7845
														4.42358	1.62761
														6.19673	1.76977
														5.59126	1.23879
														5.54597	1.926
														5.74658	1.21412
														5.14853	1.1635
														5.90737	2.45418
														5.2407	2.98732
														5.00135	2.40054
														4.49506	1.33342
														4.92505	1.74416
														6.29241	1.9782
														4.80012	1.5509
														6.69822	1.48543
														5.81404	2.05311
														5.61853	0.887525
														5.43962	2.22651
														5.05961	2.66448
														6.08066	1.02148
														4.77663	1.96347
														5.19495	1.01436
														4.853	1.53605
														5.43563	4.72028
														4.39917	1.59455
														5.24945	3.6311
														5.37191	2.59455
														5.38267	1.72247
														4.70984	0.941106
														6.44045	2.08406
														5.76951	0.594549
														5.03826	2.48543
														5.51254	1.38957
														5.46009	0.782409
														4.80426	2.24793
														5.69933	1.76553
														6.2604	2.98368
														5.38888	1.26303
														5.8485	1.43829
														5.09635	2.20789
														4.49825	3.98185
														5.89893	1.60881
														5.38059	0.594549
														5.50589	3.30159
														5.81583	0.807355
														5.70653	1.76977
														6.00988	1.45943
														4.14812	3.69822
														5.46826	1.90689
														5.58045	2.19219
														5.55029	1.42223
														5.49474	2.46205
														4.61117	0.111031
														6.20574	1.83188
														5.45845	1.774
														5.43229	1.63227
														5.54905	3.53854
														5.54504	1.43296
														5.14975	1.32769
														6.19987	1.76977
														5.83618	1.99277
														5.42861	2.01792
														3.63923	2.32193
														5.44361	1.73118
														5.68398	1.61824
														4.28762	1.56071
														5.84398	1.79077
														6.53341	3.38957
														6.44576	3.41007
														5.81532	2.43829
														4.79909	3.27202
														6.08066	3.03562
														6.12701	1.47508
														5.10601	1.48027
														4.82629	0.555816
														5.374	1.93734
														5.67807	3.58015
														6.11894	3.16189
														6.0468	1.37295
														6.23688	1.70929
														5.19967	1.65535
														5.34767	0.713696
														4.88996	3.18903
														5.06005	1.28096
														5.53076	2.01792
														6.07746	1.51096
														5.51759	0.956057
														5.80478	4.72683
														6.31922	3
														6.00023	2.12763
														3.87184	2.73335
														5.59783	1.1635
														6.37121	0.443607
														5.68032	1.19535
														5.36562	2.10098
														4.9782	2.90304
														4.74739	0.887525
														4.86196	1.44361
														5.6017	4.34979
														4.82985	1.54102
														4.95977	1.1375
														5.18745	2.29866
														6.01636	1.77821
														5.75702	1.57046
														5.98071	2.96532
														4.5509	0.584963
														5.85499	2.60881
														5.46336	1.58976
														5.43263	0.0143553
														5.54442	1.89142
														6.85947	1.5656
														3.80426	1.79494
														5.44857	3.8885
														6.75942	2.38128
														4.95	3.79597
														5.65678	3.76977
														5.40837	2.59932
														6.30797	1.38405
														5.16511	1.76129
														5.62994	3.47638
														5.75649	0.948601
														5.48768	1.26903
														4.39575	2.29866
														6.32463	2.52857
														6.24184	1.79494
														5.42794	1.39506
														6.33664	1.8953
														5.79805	1.61824
														5.52763	1.65992
														6.81211	2.19219
														5.92172	2.68032
														5.05528	2.49313
														5.53356	3.24336
														6.02768	2.11103
														6.00405	4.01525
														5.63662	2.08406
														5.14445	1.22033
														6.01569	1.40054
														5.80064	0.565597
														5.14975	3.33056
														5.94533	1.79494
														5.80735	2.72683
														5.64328	1.8953
														5.98891	1.774
														5.33307	4.62761
														4.74792	5.55766
														5.14771	1.1177
														5.78215	2.83794
														6.14221	1.09761
														4.23189	1.4489
														5.37469	1.51602
														5.8268	0.992768
														4.8089	1.53605
														6.11749	1.45943
														4.77821	3.07039
														5.66391	1.48027
														5.14037	0.678072
														5.20555	1.02148
														5.54905	0.0976108
														5.51854	2.73335
														5.29352	0.432959
														1.774	1.75275
														5.57137	2.22651
														5.3302	2.87381
														5.84046	3.39917
														4.78607	2.37573
														5.73091	2.0072
														5.89482	3.851
														5.47249	1.67356
														5.50589	0.505891
														5.17552	1.70487
														6.21665	2.04963
														5.28983	4.30961
														5.80967	2.21101
														5.393	2.19849
														5.37782	1.46467
														4.74039	2.27501
														7.14343	3.47638
														4.46336	1.40599
														5.82248	2.90689
														4.95931	2.17951
														5.91049	2.852
														3.31615	1.74846
														5.61471	2.75275
														6.06674	2.3505
														6.72765	2.45418
														5.0009	2.52607
														4.72356	1.83188
														5.52701	1.84398
														5.45187	1.23266
														5.21568	3.51728
														5.27352	2.26903
														6.68229	3.58256
														5.10852	1.91073
														5.00764	1.58496
														5.45187	3.37434
														6.04352	3.17313
														6.01614	1.85599
														5.39266	1.15056
														4.55336	1.73118
														5.7879	1.58976
														5.5245	2.55582
														5.44791	2.92029
														6.05333	0.765535
														5.18507	2.95977
														5.30743	1.08406
														5.30852	2.48285
														5.4121	1.848
														5.49857	2.31904
														5.63604	2.51096
														4.92837	3.72247
														5.85	1.49057
														4.25399	0.731183
														5.26866	1.63691
														6.35156	2.03562
														5.79468	3.37156
														6.45582	3.27053
														5.04963	2.81558
														5.66704	1.73118
														5.57501	2.39506
														5.73633	0.956057
														4.8674	2.1635
														5.36947	2.29572
														6.57153	4.82324
														5.90641	1.94486
														5.76713	5.18666
														5.49025	0.863938
														5.35685	2.08066
														4.7339	2.0635
														5.12433	0.432959
														5.67864	1.15704
														7.01167	2.25096
														5.78816	1.62761
														5.54813	2.61589
														5.92458	3.94392
														4.86245	0.823749
														5.31615	1.96717
														5.23573	1.18269
														6.34234	2.35896
														5.45582	2.55336
														5.32589	1.20163
														5.20006	1.65535
														5.01212	2.02148
														5.83542	1.5656
														5.51223	3.32912
														5.96532	5.16068
														6.23419	2.61117
														5.56346	1.43296
														5.68482	2.20163
														5.66874	3.34199
														6.33682	3.01436
														4.46271	1.34483
														4.23343	3.17153
														5.38543	2.20163
														5.60526	2.30743
														5.36807	3.04614
														5.77847	2.4489
														4.17233	1.85599
														5.19574	1.62761
														6.14629	2.49057
														6.10056	3.774
														5.0018	1.96347
														5.6008	0.879706
														5.91695	0.516015
														5.38716	1.95606
														5.25776	1.18903
														5.47994	1.32769
														4.9364	1.98914
														6.33771	2.68482
														4.95466	1.87971
														4.9542	5.45713
														6.39832	1.93357
														4.65992	1.38405
														5.34908	0.31034
														4.93168	0.443607
														5.86344	0.333424
														5.02636	4.28318
														5.12557	3.35332
														5.28614	0.0143553
														5.09592	3.39369
														5.13093	2.02148
														5.31759	2.02857
														5.56316	2.01078
														5.25965	1.86394
														5.27016	3.08406
														4.74953	2.07382
														5.24031	3.55949
														5.84298	1.78241
														3.53481	2.69822
														6.11312	2.65076
														5.01212	4.56438
														5.21645	2.91648
														5.50271	2.72683
														4.59036	3.52857
														5.9465	3.65764
														4.93121	0.669027
														4.57107	0.15056
														5.19298	0.970854
														5.49281	2.70266
														5.40633	1.76553
														5.93499	2.74631
														4.75809	3.79077
														5.8189	3.16189
														4.87529	2.36457
														5.70764	2.75702
														5.22689	2.11437
														5.36772	2.13422
														5.56712	3.25852
														5.30779	0.214125
														4.36807	1.20163
														5.46891	2.68032
														5.97705	1.43829
														4.98459	3.04264
														6.10161	0.201634
														5.27873	0.910733
														6.03474	1.46467
														5.09339	1.18903
														5.13545	2.74846
														5.02724	1.19535
														5.53574	3.53605
														5.29462	4.66676
														5.83365	1.74416
														5.85848	1.69153
														5.45582	1.37851
														5.58676	0.263034
														3.12598	1.16993
														4.80632	2.53854
														6.11124	3.18428
														5.57077	1.18269
														5.59036	2.66448
														3.41954	1.69599
														4.55582	1.774
														4.72955	1.45418
														5.53481	2.01078
														5.32553	0.903038
														5.14282	0.910733
														5.4165	2.52607
														5.6865	0.879706
														5.16591	1.66903
														5.60674	0.0426443
														4.19613	1.5509
														5.2604	2.05658
														5.69572	2.51349
														5.85972	2.8339
														5.46826	1.28688
														4.90256	1.74846
														5.9798	3.32337
														5.29241	1.46467
														3.66562	1.02857
														5.16511	2.14731
														5.52482	3.29278
														5.15906	1.62293
														5.27016	1.53605
														5.2292	2.18587
														5.66477	0.956057
														5.13791	0.815575
														5.89676	2.46467
														4.81762	2.16027
														5.7271	3.58616
														4.32984	2.25096
														6.11582	2.46989
														5.59305	2.926
														6.08831	2.9279
														5.03782	2.24793
														5.56071	2.95233
														5.78372	1.4489
														5.13134	2.93923
														5.91241	2.22959
														5.2891	3.67807
														5.41752	4.15785
														5.66647	0.910733
														6.13935	1.81558
														6.25418	2.81762
														5.98732	1.1635
														5.8089	3.50208
														6.77189	1.78241
														5.6314	2.30743
														5.46761	0.887525
														6.08576	2.0321
														5.08406	0.918386
														4.31034	0.978196
														4.65592	2.96901
														5.13217	1.68706
														5.98277	2.01436
														5.07211	1.18903
														5.65992	2.86987
														5.36282	0.815575
														5.79416	1.51602
														5.72247	1.01436
														5.09128	0.85599
														5.852	2.64616
														5.0343	2.51096
														5.5738	3.00899
														5.76102	2.92029
														6.18349	1.54102
														6.18269	2.20163
														5.98641	3.8166

## Sheet: Figure 6
	Figure 6B
	Liver weight (g)
		PBS										TNFα
		Ctrl					shFGL1					Ctrl					shOTUD1					shFGL1					shFGL1+rFGL1
	MC38	1.22	1.69	1.48	1.61	2.05	0.76	0.86	0.91	0.96	0.81	2.61	2.66	3.64	2.95	3.37	1.49	1.91	1.66	1.36	1.98	1.31	1.37	1.24	1.18	1.82	2.43	2.44	2.58	2.11	2.65
	No. of liver metastases/mouse
		PBS										TNFα
		Ctrl					shFGL1					Ctrl					shOTUD1					shFGL1					shFGL1+rFGL1
	MC38	67	59	82	43	40	15	20	11	19	21	169	153	140	97	101	55	71	73	63	44	39	45	79	49	36	102	109	85	94	105
	Figure 6C
	No. of IFN-γ+ CD8+ T cells/g (*104)
		PBS										TNFα
		Ctrl					shFGL1					Ctrl					shOTUD1					shFGL1					shFGL1+rFGL1
	MC38	1.654	0.99325	0.989505	1.0815	2.21125	6.06121	5.89118	4.37647	6.445	6.02083	0.389333	0.316	0.304158	0.284444	0.215385	2.13375	2.35	2.31393	0.995192	0.871429	3.09767	1.57683	1.10588	2.7875	2.16429	0.867073	0.353571	0.638614	1.10357	0.842857
	No. of IFN-γ+ CD4+ T cells/g (*104)
		PBS										TNFα
		Ctrl					shFGL1					Ctrl					shOTUD1					shFGL1					shFGL1+rFGL1
	MC38	1.05589	1.122	0.961089	1.24194	1.46861	5.12069	4.88667	4.39333	5.02083	5.44472	0.396667	0.399375	0.35198	0.516667	0.250962	1.2975	1.65938	1.67459	1.73942	1.77857	3.08023	1.02829	0.706667	1.9925	1.66429	0.819512	0.397714	0.463366	0.688571	1.01714
	No. of Ki67+ CD8+ T cells/g (*104)
		PBS										TNFα
		Ctrl					shFGL1					Ctrl					shOTUD1					shFGL1					shFGL1+rFGL1
	MC38	2.29878	2.10375	1.28594	1.13097	1.52528	6.06276	6.51333	5.27	6.35817	5.47528	0.808444	0.88075	0.353465	0.389583	0.438077	2.823	1.8875	1.85508	0.81	1.27714	3.33023	2.30244	1.6451	2.29833	1.59048	0.51	0.434714	0.715347	0.991667	0.724524
	Figure 6F
	Liver weight (g)
		IgG					αPD-1					αCSF1R					αPD-1+αCSF1R
	MC38	2.59	2.15	1.95	1.82	1.83	2.31	2.33	1.83	1.46	1.25	1.65	1.6	1.64	1.26	1.13	1.35	1.4	1.07	1	0.99
	No. of liver metastases/mouse
		IgG					αPD-1					αCSF1R					αPD-1+αCSF1R
	MC38	149	117	101	95	89	117	120	85	71	70	96	73	64	59	52	50	24	6	12	7
	Figure 6H	% of Specimens
		CD68 high	CD68 low			P-p65 high	P-p65 low			OTUD1 high	OTUD1 low			CD4 high	CD4 low			CD8 high	CD8 low
	FGL1 high	64	36		FGL1 high	71	29		FGL1 high	57	43		FGL1 high	29	71		FGL1 high	36	64
	FGL1 low	38	62		FGL1 low	31	69		FGL1 low	38	62		FGL1 low	69	31		FGL1 low	77	23

## Sheet: Figure 7
	Figure 7A												Benzethonium chloride							Figure 7C
																				Relative secreted FGL1 level
	Plate	1	2	3	4	5	6	7	8	9	10	11	12	13	14	15	16	17			PBS			B.C. 300 nM			B.C. 600 nM
		-1.42824	0.79679	1.42892	0.657966	0.579722	-0.34468	1.21821	-0.70432	0.909109	-2.24303	2.21095	-0.91222	0.44602	0.449892	-2.08996	-0.06144	0.854486		HT29	0.992	1.0098	0.9978	0.663978	0.553075	0.654831	0.502858	0.46344	0.454135
		-0.95927	0.587116	1.23609	0.022968	-0.03942	-0.7583	-0.18941	-1.03319	0.168391	-1.44235	1.64787	-1.09851	0.247919	0.241567	-1.1999	-0.93092	-0.20504		B16F10	1.0156	1.01452	0.969879	0.678418	0.733077	0.502495	0.60346	0.57617	0.45669
		-1.75611	1.42976	0.855814	-0.42971	-0.52521	-0.62137	-0.71695	-1.243	-0.59901	0.437623	1.52221	-1.17153	-0.43663	-0.43944	-0.06403	-0.84306	0.24757		MC38	0.9644	1.15108	0.884516	0.641108	0.608389	0.529989	0.5231	0.495	0.41068
		-0.56716	1.44319	2.00766	0.034138	-0.40455	-1.2206	1.17281	-0.17568	0.268564	-1.63103	0.300262	-1.48572	-0.94354	-0.92076	-1.88702	-0.07145	-0.63405		Hepatocyte	1.00897	1.0157	0.975336	0.706278	0.571749	0.470852	0.504484	0.43722	0.538117
		-1.20805	-0.45554	0.65364	-0.56024	1.46873	-1.24596	0.044818	-1.04944	0.410926	-0.22039	1.0159	-1.20979	-1.78075	-1.78165	0.061077	-1.30883	-2.03559
		-0.36583	-0.1225	0.781606	-1.36639	-0.18778	-1.30289	-0.06025	-1.22697	0.900612	0.546116	-0.83801	-0.49967	-2.35185	-2.35528	0.061077	-0.47932	0.767544		Figure 7D
		0.397956	-0.65493	1.47996	1.36567	0.401476	-0.13803	-0.19554	-0.6084	-2.20351	0.210712	-1.99749	-0.28472	-0.78236	-0.77402	0.948076	0.179724	1.64057
		0.561694	-0.80609	2.92676	2.60356	1.27604	0.792926	-0.45167	-1.28699	2.42424	0.081155	-1.80819	-0.79053	-0.91884	-0.90858	1.53245	-0.28099	0.593899
		-1.95582	0.854574	-0.10126	0.298405	-1.91553	1.01774	2.0555	0.428854	1.06237	1.13051	1.32182	1.63146	0.399624	0.391083	-0.44904	1.45325	1.37782
		-0.79809	-0.08089	1.01006	-0.91996	-1.01943	-0.07764	0.882848	0.189681	-0.16361	-0.47435	1.36996	1.10275	0.221651	0.228617	-2.3407	0.954802	1.64057
		0.160982	1.40963	0.083411	-1.75106	-0.47357	0.030131	-0.04792	-1.00878	0.151722	0.770243	0.815354	1.11166	-0.46833	-0.46443	-0.04323	-0.12146	0.139605
		-0.73174	-0.26105	1.34751	-0.68989	-0.99409	-1.08052	-0.01087	-0.87379	-2.28141	0.984657	-0.89043	0.447547	-0.40488	-0.37054	0.40499	0.311075	0.204369
		-0.01392	-0.97952	-0.03991	0.292747	-1.26314	-1.15069	0.748642	-0.64601	-0.81072	0.706833	-1.19419	0.083365	0.895391	0.893021	-1.06769	0.69793	0.789272
		1.04399	-0.50718	-0.57073	-0.5494	-0.23127	-1.23329	-0.91388	0.084461	-0.22141	1.10128	-2.03902	-0.22331	-0.77613	-0.78016	-1.10082	0.038836	0.139605
		1.38182	-1.13103	-0.92463	0.253184	0.454837	-1.11245	0.051013	-0.74169	-1.05347	0.380705	-0.608	0.146283	-0.25814	-0.3517	-2.35937	1.23433	-1.44366
		1.48537	-0.87804	0.164498	0.976858	1.24862	0.806912	-2.71119	-0.84499	0.118404	0.523237	-0.51831	0.125282	1.03821	0.98009	1.95676	-1.00881	-0.8905
		-0.59475	0.276013	1.00007	0.383461	0.66925	0.947246	-0.4031	-0.22293	1.11358	-0.71476	1.09011	-0.70747	0.479224	0.515433	-0.22982	2.65396	0.204369
		-1.34018	-0.03015	0.816202	-0.18809	-1.05318	0.459828	0.337724	-1.59487	0.377381	-1.35268	0.115911	0.255944	-0.08444	-0.03499	-1.21966	1.90565	-0.35542
		-1.26284	1.46336	-0.30268	1.32411	0.624452	-0.08436	-1.56346	0.12384	0.260206	0.386392	0.742502	-1.08308	-0.37944	-0.37054	0.933633	-0.67645	-1.23131
		-0.14192	-0.75875	-0.87968	-0.63058	-1.10373	-0.53613	0.381651	-1.58315	0.478103	0.79334	-1.87172	-1.28219	-1.02974	-0.99974	-1.05443	-0.65679	-0.99714		Figure 7F
		0.615591	0.474205	-0.48799	-0.57108	-0.9518	0.716155	-2.30466	0.088831	0.176729	-1.72475	-0.82048	-1.02508	-0.22609	-0.21299	0.033218	-0.14144	-0.22654		Liver weight (g)
		1.13823	-0.16691	-0.37704	-0.0995	-1.19614	-0.43073	-0.8901	-0.44014	0.892117	-1.67794	-1.75491	-0.49564	-0.65739	-0.62607	1.40718	-0.35054	0.767544			PBS					B.C. 3mg/kg					B.C. 5mg/kg
		1.18382	-0.74199	-0.26071	0.971019	0.233143	-0.61483	-1.47104	-0.01141	-0.08917	-1.50017	-0.49428	0.447547	0.559131	0.5746	0.568104	-1.0574	-2.66545		MC38	3.52	2.82	3.53	2.41	2.39	2.02	1.25	1.5	1.51	1.59	1.39	1.24	1.3	1.81	1.85
		1.32852	0.713779	0.02639	1.36567	0.633406	0.667435	-0.32396	-1.33083	0.841185	-1.04936	0.141187	0.693529	2.08579	2.13715	0.532553	0.728655	-1.18878
		-1.45929	-0.35439	0.245943	1.02363	0.957551	-0.65406	0.927741	1.82843	0.002023	0.346616	1.13075	1.81576	1.31977	1.32509	0.710818	0.985752	0.897987
		-2.1144	-1.89791	0.174061	-0.25979	0.004369	-1.10607	1.51849	0.666867	0.377381	0.329588	0.034095	1.43535	0.465936	0.436809	0.933633	-0.76476	-0.61265		No. of liver metastases/mouse
		-0.44368	-0.14916	-1.43698	-0.46243	-0.15294	0.322494	1.08871	1.22239	0.73952	0.17685	0.532649	1.05828	0.300558	0.254524	-0.25733	-0.21129	1.72831			PBS					B.C. 3mg/kg					B.C. 5mg/kg
		-0.55179	-1.27742	-0.36776	0.457456	-0.93487	-0.45053	0.716793	1.44744	0.604375	0.833807	-0.6318	0.070812	-0.20041	-0.18133	-0.5375	0.099144	-0.01134		MC38	147	175	81	109	85	80	75	41	33	37	32	15	80	58	43
		-2.90025	-0.89457	-1.83147	-0.70066	-0.34403	0.308808	0.998445	-0.0548	0.452898	0.255932	-1.39568	0.27712	-0.20684	-0.23197	0.725134	0.038836	-0.37689
		-0.33455	0.615504	-0.71228	-0.22673	0.277346	0.439173	0.082013	0.666867	0.026932	0.597667	-2.98705	-0.22331	0.097344	0.080305	0.45452	0.260495	-0.22654
		1.12073	-0.51004	-0.70774	-0.18809	0.53506	-2.30388	0.608804	1.3018	0.151722	0.01943	0.05293	-1.1293	1.12025	1.08099	0.768132	-0.12146	-1.03976		Figure 7H
		1.48537	-0.6831	-1.032	0.011804	1.82972	2.7662	1.08225	0.141372	-0.76197	-0.13143	0.962155	-0.07903	1.44452	1.48933	1.20213	-1.66315	0.269178		Liver weight (g)
		-0.21175	-0.9877	1.41363	-0.62518	0.348213	0.695262	-0.80668	1.1155	0.917608	0.926537	0.57829	1.52174	-0.12962	-0.14961	0.603706	2.85961	0.312409			IgG+PBS					αPD-1+PBS					IgG+B.C.					αPD-1+B.C.
		0.444535	0.349954	0.658547	-0.19362	-0.79901	-0.19823	-3.16732	0.229309	-1.65312	0.932343	0.383728	0.201018	-0.14251	-0.1242	-0.12634	1.22394	1.8381		MC38	4.17	4.38	3.2	2.16	1.91	3.46	3.71	1.64	1.65	1.76	1.55	2.08	1.51	0.97	1.92	1.28	0.71	0.86	0.82	0.91
		-0.57636	1.19677	-0.25604	-1.26756	-0.46495	0.043642	0.318922	-0.55812	0.654999	0.540394	0.109599	-0.50369	-0.49365	-0.48939	-0.98132	-1.68218	0.053323
		0.447868	1.16051	0.409909	-0.66295	-1.23804	-1.789	1.49881	-1.32287	0.276923	0.990476	-0.67334	0.863948	-0.85073	-0.84143	-0.22982	-0.85284	0.919746
		0.471224	-1.6695	-1.61408	-0.71141	-0.17037	-0.31813	-2.26575	-0.29993	0.536979	0.454723	-0.86134	-0.26837	-0.47466	-0.52677	-1.7206	-0.11146	0.204369		No. of liver metastases/mouse
		0.737639	-0.52148	-1.19614	-1.32485	1.386	-1.23962	0.312658	0.703075	-0.81072	1.22428	-0.99455	0.294082	-1.23732	-1.21062	0.703663	-0.21129	0.35566			IgG+PBS					αPD-1+PBS					IgG+B.C.					αPD-1+B.C.
		1.34627	-0.8366	-0.48799	0.208061	1.06638	0.0504	-0.37269	0.990791	0.410926	1.56688	-0.1342	0.447547	3.03259	3.05841	-0.36707	-0.15143	0.98505		MC38	226	207	153	119	116	209	182	104	90	85	113	93	89	79	69	61	52	43	12	9
		0.929631	-1.09339	-1.51499	1.83381	-1.46312	0.702224	-1.33748	-0.52871	1.14776	1.28304	-0.00975	0.499028	1.67502	1.70326	-0.39443	-0.25113	0.139605
		-0.42505	-1.05559	-0.4557	0.281436	0.903284	0.206435	-0.25678	-0.72509	-0.26264	-2.67912	0.591357	-0.61593	-0.07151	-0.09239	-0.44222	0.341458	1.0504
		-0.1451	-0.66902	-0.47877	0.871981	-0.21389	0.820907	-1.52885	-0.57909	0.612808	-0.62762	0.357992	-0.36621	-0.03267	-0.03499	0.897563	0.038836	0.420574		Figure 7I
		0.262484	1.04904	0.202781	-0.81331	-1.20452	-1.57871	0.551821	-0.75412	-2.66045	-0.33666	-0.09078	-0.96682	-0.51261	-0.48316	-0.06403	-0.52871	0.442223
		0.43454	0.346864	1.22094	-1.72569	-0.81603	-1.32183	-0.63288	-2.12988	0.143389	-1.81289	-0.07834	-1.24795	-0.8259	-0.82307	-0.60532	-0.59774	-0.76237		No. of IFN-γ+ CD8+ T cells/g (*104)
		0.690048	0.650289	0.395384	-0.71141	-0.43045	-0.7583	0.966283	-0.96801	0.226793	0.002622	-0.3064	-1.0212	-1.76312	-1.75849	-1.14051	-1.01854	-1.95127			IgG+PBS					αPD-1+PBS					IgG+B.C.					αPD-1+B.C.
		1.0266	-1.22447	-1.06764	-0.13831	-0.66245	0.036886	0.094424	-0.53291	-0.114	1.4246	-0.07834	-1.08308	-0.40488	-0.38935	0.04018	-1.06711	-1.18878		MC38	1.179	1.18333	1.45094	1.71674	1.56077	1.09157	1.66624	1.50195	1.59619	2.36087	3.93507	5.50026	4.31392	3.52909	2.46358	7.80826	7.89762	7.07113	7.11356	6.70388
		1.22955	-0.25812	1.1303	0.767603	-0.34403	-0.64099	-1.27914	-0.17568	0.478103	-1.06543	-0.64962	-1.21361	-0.15539	-0.14961	0.068047	-1.97569	-1.23131
		1.20843	-1.18187	0.663454	3.99031	0.153745	2.11555	-0.90794	-1.54796	1.01121	-0.62762	0.040371	0.477558	2.33714	2.36425	-0.33284	-0.52871	-0.09748
		-1.0683	0.325256	-0.71228	1.11747	0.481553	0.27463	0.672271	1.45216	-1.8586	0.597667	0.762335	1.75105	0.83447	0.819623	-1.4879	1.8739			Figure 7J
		0.099166	1.13749	-0.46493	-0.72216	-0.55959	-0.54927	0.43195	0.848644	-0.47631	0.706833	0.78882	1.41268	-0.75743	-0.76788	0.28512	0.04888
		-0.04284	-0.09576	-0.87968	-1.33004	-0.33537	0.199628	1.59739	-0.24864	-0.85129	0.188132	0.428882	0.969676	-0.07797	-0.08602	-0.98797	-1.03797			No. of Ki67+ CD8+ T cells/g (*104)
		-0.3502	-0.21996	-2.28116	-2.55244	-0.72228	0.077455	1.86203	0.825821	-0.94039	0.357974	0.210948	0.965258	-0.11027	-0.09875	-0.8946	0.20999				IgG+PBS					αPD-1+PBS					IgG+B.C.					αPD-1+B.C.
		-1.37436	1.94906	-0.73046	-1.74092	-0.80752	-0.0642	1.78236	1.29244	-0.10572	0.01943	-0.30029	-0.05416	-1.47837	-1.48388	-0.36707	0.341458			MC38	0.6715	0.839524	0.600313	0.934045	1.07923	1.02686	0.511101	0.475714	1.08095	1.76348	1.6407	1.56829	1.64924	2.25136	2.23433	5.18261	4.79286	3.74028	4.77864	4.21433
		0.998831	0.07805	-1.66552	-0.09395	-0.13551	0.391054	-0.15258	1.55148	-0.26264	-0.86107	0.656876	0.137879	0.313739	0.228617	-0.65942	1.27593
		0.741044	-0.19347	0.560657	0.474569	0.849114	1.08136	2.16954	0.834947	0.436103	-0.40285	-0.1713	0.045736	-0.07797	-0.1242	-1.22625	0.514143			No. of Ki67+ CD4+ T cells/g (*104)
		0.518059	-1.41881	-0.63023	0.247538	3.09166	2.24884	-0.21393	0.986188	-2.8445	0.770243	0.204591	-0.2561	0.814201	0.792996	1.42189	0.493782				IgG+PBS					αPD-1+PBS					IgG+B.C.					αPD-1+B.C.
		-1.44237	1.96645	0.541139	-0.38053	0.53506	-0.1715	-0.17714	0.216089	0.900612	-0.64398	1.40443	-0.50772	-0.30931	-0.30138	0.68221				MC38	0.814	1.04191	1.02906	1.22595	1.54769	1.32386	0.915688	0.933896	1.8881	1.80391	2.15704	2.37	2.7243	2.75364	3.15627	5.10435	4.96476	4.09352	5.63492	5.78507
		-0.19274	-0.54717	0.683097	-0.06617	-0.64534	-1.02933	0.799685	-0.43168	-1.07765	-2.4748	0.962155	-1.02508	-0.37944	-0.43319	0.56099
		0.118654	0.393297	0.035881	-0.04949	-0.90097	-0.93297	-0.37269	-0.82439	0.436103	-2.35421	0.242778	-1.45203	-0.26454	-0.25092	1.15112				Figure 7K
		-0.02035	-2.47342	1.66989	-0.36411	-0.68811	-1.69653	-0.43953	-1.24701	-0.54998	-1.31036	-0.34299	-1.22889	-1.23125	-1.21062	-0.36023
		-0.52101	0.867449	1.35767	-0.02722	-0.67101	-1.16342	-0.19554	-1.33481	-2.50627	-0.9258	-0.3125	-1.65282	-0.63229	-0.61369	-0.92132				No. of IFN-γ+ CD4+ T cells/g (*104)
		0.686655	-0.46129	1.37291	-0.11059	-1.02787	-1.20791	0.1628	-1.63772	-0.00628	0.839593	-0.40373	-2.39197	-1.96764	-1.97142	0.976985					IgG+PBS					αPD-1+PBS					IgG+B.C.					αPD-1+B.C.
		0.902044	-0.51004	0.546016	0.011804	0.22431	-0.05748	-1.46525	-0.56231	0.318749	1.56688	-0.50029	-0.93175	-0.67619	-0.66935	0.45452				MC38	1.059	1.06714	1.36531	1.32843	1.75885	0.529286	1.33046	1.1887	1.92905	2.02043	3.49901	3.27592	2.79076	2.45409	1.9106	3.70261	3.95048	3.50113	4.77864	4.31642
		1.19788	0.153793	0.648735	2.05915	-0.09187	0.288295	-0.01087	-1.33083	1.45671	0.030641	-0.44003	-0.8181	-1.16434	-1.12658	1.48817
		-0.83112	2.09578	0.183629	-0.41879	0.428144	0.254149	-0.57263	1.52779	-1.61346	1.17735	-0.34907	1.86212	1.06553	1.05404	0.575221
		-0.49014	1.23312	0.419599	-0.38053	-0.96027	-0.16481	-0.33615	1.07384	-1.16618	0.26725	0.204591	1.10275	0.129982	0.112453	-2.32824
		0.018285	-0.587	0.766798	-1.0577	-0.80752	0.432293	1.38752	0.57667	0.010324	-0.40836	0.223671	1.26828	0.02573	-0.00303	-0.12634
		0.206723	-1.40582	-1.2578	-0.70066	0.526135	0.370464	-0.22618	0.703075	-0.63982	-0.05891	-0.57221	1.16073	0.136515	0.215677	0.589459
		0.037649	-1.27742	-0.55696	-1.03657	-1.24641	0.370464	0.786915	-0.08943	-0.87561	0.540394	0.855246	-0.28472	-1.61543	-1.59545	0.440358
		0.98843	-1.52462	-1.22259	-0.49509	0.127328	0.27463	0.243858	1.04611	-0.04774	-0.07008	0.676591	-0.02093	-0.47466	-0.45194	-1.34439
		0.919279	-0.99859	-2.31389	-0.45698	-1.32163	0.090996	0.250105	0.912702	-1.23043	-1.33682	0.236406	-0.42702	0.692994	0.647145	-1.21966
		0.491276	-1.6468	-0.75316	0.906885	1.78321	1.13806	-0.37269	0.780262	-0.94848	0.569015	1.1647	0.02487	0.780463	0.819623	0.854346
		-1.10342	1.5782	-0.2467	-0.67373	0.312758	1.74169	-0.96728	1.48049	0.151722	0.938151	-0.65556	-0.22331	0.793952	0.753118	1.9943
		0.134918	0.153793	-1.05428	-0.16045	-0.35268	0.131668	-0.41525	-1.06162	1.15631	-0.38081	0.293863	-0.80629	-0.37308	-0.36426	0.56099
		-0.57943	1.23312	-0.25137	0.27013	-0.40455	-0.09779	-0.39702	0.834947	1.29336	0.741401	-0.26357	-0.92003	-0.54418	-0.47692	0.811202
		-0.35646	0.832072	-0.8075	1.14688	-1.52115	-0.862	1.01132	-1.20691	0.570662	1.53718	-0.35516	-1.63436	-1.15824	-1.17465	-0.07096
		0.223098	0.214744	0.245943	0.163036	0.180187	0.674389	-0.15258	-0.17568	-0.63982	-1.30506	0.480669	-0.69159	-0.53156	-0.51432	-1.06106
		1.18031	0.75841	-0.30733	-0.07173	0.021902	-0.62792	-0.01705	-0.15847	-0.13881	1.61447	0.236406	0.833234	-1.11551	-1.16865	0.397923
		1.47463	1.35611	0.845904	1.5147	-1.36332	-0.11121	0.051013	0.375414	-1.16618	-0.10356	-1.43993	0.550671	0.432753	0.423734	0.35556
		1.07185	0.294455	0.414753	1.79747	0.579722	1.33043	-0.46379	-0.72509	1.05384	0.868543	0.293863	0.916731	1.87951	1.9192	0.746624
		-2.08818	0.114344	0.040628	1.41325	1.25775	1.58213	-0.22006	0.857782	1.10504	0.17685	-0.59608	2.28443	2.17884	2.15835	1.6583
		-1.98777	0.418135	-0.57073	-0.24878	1.98836	1.20201	0.100632	2.01199	1.3277	0.403457	1.26699	1.64063	1.34052	1.32509	1.30446
		-0.40949	0.993653	-0.29802	-0.36411	1.23034	-0.43733	0.137914	0.871496	1.22478	0.477541	1.26015	1.47622	0.881838	0.839615	0.390857
		0.125157	1.31943	1.09516	-0.03836	1.25775	0.702224	-0.11569	0.82126	0.985663	0.27291	0.31307	1.06272	-0.03915	-0.0669	0.137856
		-0.88197	-0.07195	0.712597	-0.2708	-0.03066	0.653535	0.106842	1.62749	-0.17188	0.030641	-3.21295	-0.14516	0.386388	0.365001	0.940854
		0.847029	-0.40653	1.49018	0.241894	0.392592	-0.43733	0.100632	0.671389	0.73952	0.27291	1.13753	0.965258	1.35436	1.32509	0.739458
		1.09627	1.27621	-0.735	-0.36411	2.31743	1.50995	0.100632	1.67992	0.714144	-0.57846	1.09688	0.925544	1.02457	1.08099	0.504149
		0.816177	1.11778	-1.12094	0.583271	2.5545	2.95616	0.678626	0.748439	0.595944	-0.39734	1.17149	0.095928	0.746778	0.746479	-0.20916

## Sheet: Figure S1
						Figure S1B
	Figure S1B					Relative change											BALB/c										C57BL/6J
							Primary T					Liver M					Ctrl liver					M liver					Ctrl liver					M liver
							0.818287	0.990463	1.01288	1.02285	1.15551	2.06001	1.78235	1.77141	1.39805	1.45585	1.22764	0.944074	0.785902	0.896334	1.14605	1.3832	0.802303	0.453924	0.706149	0.691605	1.13594	0.964778	0.880962	0.885402	1.13292	1.35407	0.844062	0.812672	0.986054	0.882515
						Figure S1C
						Plasma FGL1 level
						(ng/ml)	C57BL/6J										BALB/c
							Non-M					Liver M					Non-M					Liver M
							0.907634	1.0394	0.47656	0.829645	0.237606	1.42151	2.3817	1.3498	1.64855	1.72965	0.634	0.657	0.708	0.219	0.424	0.857	1.338	1.299	1.516	1.14
						Figure S1D
											Cell viability (OD490)
											Day	shNC			shFGL1 #1			shFGL1 #2
											1	0.236	0.231	0.205	0.23	0.229	0.228	0.224	0.229	0.218
											2	0.303	0.299	0.295	0.29	0.293	0.289	0.249	0.283	0.283
											3	0.3188	0.314	0.321	0.303	0.307	0.315	0.302	0.309	0.307
											4	0.445	0.391	0.419	0.391	0.393	0.425	0.401	0.404	0.472
											5	0.523	0.426	0.504	0.467	0.484	0.522	0.497	0.43	0.446
											6	0.617	0.571	0.628	0.585	0.499	0.606	0.581	0.591	0.609
						Figure S1E
						Liver weight (g)
							shNC					shFGL1 #1					shFGL1 #2
						C57BL/6J Rag1-/- mice	2.89	3.79	4.2	3.4	3.56	3.5	3.79	3.62	2.6	4.03	4.32	3.85	3.96	3.15	3.9
						No. of liver metastases/mouse
							shNC					shFGL1#1					shFGL1#2
						C57BL/6J Rag1-/- mice	186	165	135	169	209	192	169	221	170	128	222	175	180	190	159
						Figure S1F
						% Cytotoxicity
							shNC			shFGL1 #1			shFGL1 #2
						MC38-OVA	80.68	74.83	80.863	88.018	89.775	95.252	89.255	92.043	94.577
						Figure S1G					Figure S1I
											No. of Ki67+ CD8+ T cells/g (*104)
												shNC					shFGL1 #1					shFGL1 #2
											MC38	0.733846	1.39521	2.37712	2.15182	1.7648	4.17148	6.17727	5.78222	8.44393	6.28125	6.82076	5.59409	7.10878	6.50312	7.45632
											Hepatocyte	1.61593	1.23205	1.53261	0.709884	0.8248	1.9375	2.845	2.51	2.92321	2.59794	2.92849	2.86909	2.06694	2.39062	2.43361
											No. of Ki67+ CD4+ T cells/g (*104)
												shNC					shFGL1#1					shFGL1#2
											MC38	0.258462	0.327534	1.30017	1.80455	1.5364	1.52803	2.90591	2.70167	3.05357	2.26781	2.37849	2.09364	2.47041	2.53437	2.74103
											Hepatocyte	1.23	0.867123	0.544348	0.792907	0.95	2.13125	1.24778	2.05594	1.50054	1.49294	1.93245	2.08091	1.74061	1.57625	1.20393
											Figure S1J		OD value (450nm)
												Log Human FGL1 (ng/mL)
												-2	0.142	0.097	0.107
												-1	0.169	0.126	0.134
												-0.30103	0.17	0.121	0.13
												0	0.32	0.298	0.309
												0.30103	0.56	0.589	0.756
												0.69897	1.035	0.869	0.915
												1	1.021	0.906	1.141
												2	1.077	1.006	1.193
												3	1.184	0.923	1.101
												3.30103	1.1	1.1204	1.102
											Figure S1L
											IFN-γ (pg/mL)
												IgG			αLAG-3			mFGL1+IgG			mFGL1+αLAG-3
												2378.68	2409.74	2113.74	2594.78	2847.62	2643.61	416.36	351.45	226.71	1742.88	1556.42	1909.03

## Sheet: Figure S2
	Figure S2A
	Plasma FGL1 (ng/ml)
	Healthy (N=20)	ESCC (N=113)
	3.93497	16.7141
	5.40307	16.679
	4.89052	16.7375
	4.29166	17.0904
	4.52163	15.2957
	3.31572	15.6557
	7.96347	13.9941
	8.37307	14.3817
	5.56802	17.0786
	5.20937	16.8077
	4.92053	15.2622
	4.39168	15.084
	3.67039	16.6323
	3.85281	16.3883
	4.60911	16.644
	4.63841	14.8077
	2.49424	13.2141
	6.55842	15.9513
	4.34156	16.1805
	5.96088	15.667
		15.735
		16.2266
		14.4034
		14.2088
		16.342
		15.6105
		16.3189
		15.2064
		13.8448
		15.917
		15.4302
		16.123
		14.9842
		16.0084
		16.2151
		12.2658
		16.0199
		14.5121
		16.0199
		16.169
		16.3073
		16.9606
		14.9621
		15.3629
		14.0798
		16.4462
		14.94
		14.9953
		14.7857
		11.7413
		15.6557
		12.146
		14.5012
		9.37083
		15.4639
		15.1284
		14.4577
		14.9289
		12.6591
		13.2037
		11.7511
		15.173
		12.0071
		12.7916
		15.7804
		15.084
		15.6218
		14.7857
		12.0566
		16.0199
		12.8325
		16.5042
		17.4709
		17.1022
		13.5381
		12.0269
		10.9716
		16.2035
		16.3189
		13.1622
		17.2563
		15.2734
		17.1496
		15.4864
		15.4078
		16.4926
		16.574
		16.1345
		9.86631
		15.86
		15.6218
		14.5339
		14.112
		10.5594
		16.1001
		16.5391
		14.7857
		14.2519
		13.8554
		14.6431
		15.667
		14.6759
		15.4639
		5.1521
		16.937
		14.4468
		14.8186
		13.5697
		15.3517
		10.6431
		16.0657
		13.8554
		13.3808

## Sheet: Figure S3
	Figure S3A
	Relative change
		Control cases			TAMs from LM
	NOS2	1.09205	0.874808	1.03314	0.924688	0.581173	0.605853
	IL-12	0.772939	0.794669	1.43239	1.29094	1.46249	0.845822
	CD163	0.822964	1.16385	1.01319	1.75853	1.66367	1.71044
	ARG-1	0.842562	1.12729	1.03015	2.81445	3.4173	3.4173
	CD206	1.02411	0.855219	1.12067	2.29565	3.11429	3.29186
	MFI of CD206
		Control cases			TAMs from LM
	CD206	5925	8761	6912	51614	49883	40167
	Figure S3B
	Relative change
		Control cases			TAMs from patients
	NOS2	1.02909	1.25821	0.712702	1.01492	1.3392	0.960176
	IL-12	1.24243	0.954733	0.802832	1.20011	0.928626	1.39781
	CD163	0.952089	1.10893	0.938981	2.8268	3.09335	2.46087
	ARG-1	1.07314	0.853721	1.07314	2.07317	2.10211	2.48258
	CD206	1.09682	0.961482	0.941695	3.14559	3.08086	3.63847
	MFI of CD206
		Control cases			TAMs from patients
	CD206	3789	3517	2149	11464	13247	10985
	Figure S3C
	Relative change
		Ctrl			TAM-CM			TAM-CM+αIL-1β			TAM-CM+αTNFα
	FGL1	1.03347	0.957025	1.00951	1.99927	2.14337	1.88843	1.39807	1.27787	1.11516	1.07262	1.23531	1.16465
	Figure S3D						Figure S3E
							Figure S3F
							LC3B/FGL1 puncta
								PBS			EBSS
							HT29	0	1	0	11	8	9
	Figure S3G						Figure S3H						Figure S3I

[truncated: 3 more sheets: Figure S4, Figure S5, Figure S6]
